# Supplementary material for: Janthinobacterium CG23_2: Comparative Genome Analysis Reveals Enhanced Environmental Sensing and Transcriptional Regulation for Adaptation to Life in an Antarctic Supraglacial Stream
Source: Microorganisms. 2019 Oct 15;7(10):454. doi: 10.3390/microorganisms7100454 (PMC6843130; doi:10.3390/microorganisms7100454)
Supplement: Supplementary file 1 [file microorganisms-07-00454-s001.zip]

Archive with 5 entries (5 files):
- Proof_Supplemental_Figure S1.docx
- Supplemental Table S1 Pairwise comparisons.xlsx
- Supplemental Table S2 DDH_ ANI.xlsx
- Supplemental Table S3.docx
- Supplemental Table S4 COGs.xlsx
