# Supplementary material for: Janthinobacterium CG23_2: Comparative Genome Analysis Reveals Enhanced Environmental Sensing and Transcriptional Regulation for Adaptation to Life in an Antarctic Supraglacial Stream
Source: Microorganisms. 2019 Oct 15;7(10):454. doi: 10.3390/microorganisms7100454 (PMC6843130; doi:10.3390/microorganisms7100454)
Supplement: Supplementary file 1 [file microorganisms-07-00454-s001.zip › Supplemental Table S1 Pairwise comparisons.xlsx]

## Sheet: Sheet1
Query coverage 90% / identity 80%:
	CG23_2	HH01	RA13	HH100	HH102	HH103	HH104	HH106	HH107	S3-2	GW456P	GW456W	GW458P	GW460P	GW460W	LM6	Marseille	B9-8	NBRC.102515	RIT308	MTR	MP5059B	OK676	YR213	TND4EL3	NFR18	Ant5-2-1	CG3	PAMC_2524	ERGS5_01	KSB0711	H-24	344	551A	MEG1	1_2014MBL_MicDiv
CG23_2	1	0.107158	0.0906838	0.08908	0.0892258	0.0889342	0.0887885	0.0908296	0.0893716	0.0915585	0.0892258	0.0892258	0.0902464	0.0892258	0.0895174	0.089809	0.0185158	0.000145794	0.0966613	0.0902464	0.0879137	0.0884969	0.0873305	0.0903922	0.0896632	0.0906838	0.0857268	0.121155	0.0731885	0.0724595	0.085581	0.0895174	0.0915585	0.0914127	0.0876221	0.0938912
HH01		1	0.14003	0.136236	0.136731	0.136236	0.138545	0.13838	0.138215	0.14036	0.13871	0.138545	0.142999	0.13838	0.138875	0.13937	0.0204519	0	0.144483	0.13937	0.139865	0.1397	0.136401	0.14036	0.13805	0.139535	0.137061	0.181923	0.11364	0.11298	0.13937	0.14003	0.145308	0.145308	0.133597	0.146132
RA13			1	0.793024	0.80032	0.793024	0.840185	0.789464	0.788397	0.486385	0.785905	0.776651	0.743015	0.781812	0.783413	0.824168	0.0227799	0	0.243816	0.844634	0.811532	0.822388	0.802278	0.8231	0.73554	0.833778	0.815626	0.207332	0.584268	0.588183	0.831821	0.809753	0.725396	0.729489	0.757608	0.751201
HH100				1	0.990646	0.986471	0.792383	0.896275	0.880909	0.458827	0.812594	0.805412	0.747954	0.809253	0.810924	0.767329	0.0210456	0	0.234842	0.790379	0.782529	0.785034	0.774845	0.780357	0.739101	0.78019	0.783197	0.205612	0.570904	0.581426	0.793386	0.771004	0.712377	0.716553	0.744279	0.730917
HH102					1	0.958396	0.77789	0.875021	0.864788	0.452273	0.79953	0.792317	0.734105	0.796175	0.798188	0.754571	0.0213052	0	0.233015	0.77638	0.766985	0.770508	0.760107	0.767153	0.727059	0.767321	0.770508	0.202483	0.560309	0.568361	0.779735	0.757927	0.701057	0.705754	0.731756	0.718671
HH103						1	0.794442	0.894933	0.883918	0.462295	0.815455	0.807829	0.749703	0.811727	0.813421	0.768683	0.0213523	0	0.235723	0.792069	0.784782	0.786816	0.778004	0.782071	0.743433	0.782918	0.78546	0.205558	0.57092	0.581596	0.795289	0.77292	0.714794	0.7192	0.746314	0.732757
HH104							1	0.821903	0.816764	0.492291	0.812511	0.803828	0.759879	0.808081	0.809676	0.804359	0.022683	0	0.241893	0.933192	0.83608	0.834662	0.843877	0.838384	0.750133	0.922913	0.862307	0.212653	0.589226	0.594719	0.877902	0.825093	0.735956	0.739677	0.773879	0.769094
HH106								1	0.909205	0.487042	0.850402	0.841644	0.778016	0.846113	0.848615	0.801072	0.0218052	0	0.24504	0.826273	0.813762	0.818767	0.805183	0.814477	0.773727	0.813941	0.815907	0.21412	0.594638	0.599821	0.826273	0.800715	0.749419	0.753709	0.782842	0.772654
HH107									1	0.499908	0.874702	0.864627	0.801978	0.869756	0.871588	0.827258	0.0232643	0	0.254259	0.846675	0.837516	0.842645	0.82396	0.835867	0.795567	0.841546	0.840081	0.222751	0.611834	0.611284	0.849423	0.829456	0.772669	0.777249	0.802162	0.786774
S3-2										1	0.517201	0.515075	0.51121	0.516042	0.517201	0.52242	0.0228063	0	0.253382	0.539814	0.523773	0.524546	0.534789	0.522613	0.516815	0.536722	0.524739	0.228643	0.428875	0.425783	0.531504	0.525319	0.523	0.525126	0.522806	0.525899
GW456P											1	0.97911	0.783901	0.986494	0.988475	0.810373	0.0223303	0	0.246173	0.829822	0.810373	0.813614	0.817036	0.816856	0.775797	0.823339	0.815415	0.215379	0.598956	0.601477	0.831262	0.808572	0.755448	0.76031	0.777418	0.772916
GW456W												1	0.786162	0.988708	0.992293	0.810181	0.0224054	0	0.245743	0.829002	0.81036	0.813228	0.818247	0.816634	0.775587	0.822549	0.815738	0.214555	0.599032	0.601541	0.832586	0.807313	0.754078	0.758738	0.778813	0.77254
GW458P													1	0.783996	0.786134	0.786669	0.021743	0	0.250401	0.781322	0.775441	0.775976	0.761896	0.78453	0.810907	0.782035	0.753876	0.220282	0.578685	0.57619	0.764213	0.777223	0.739797	0.743183	0.758154	0.764926
GW460P														1	0.990478	0.810816	0.0224578	0	0.245598	0.83004	0.811355	0.814229	0.817643	0.817104	0.775782	0.822314	0.815487	0.215056	0.597916	0.599713	0.831656	0.8083	0.754941	0.759971	0.777937	0.77147
GW460W															1	0.809181	0.0219622	0	0.246085	0.829163	0.809541	0.813861	0.817642	0.816382	0.775338	0.822502	0.815842	0.215482	0.5982	0.60108	0.831323	0.807381	0.755536	0.760036	0.777138	0.772097
LM6																1	0.0231439	0	0.254212	0.830587	0.849472	0.851139	0.801518	0.852435	0.789298	0.833364	0.817071	0.223847	0.614146	0.60711	0.824662	0.850213	0.771894	0.778189	0.792076	0.794483
Marseille																	1	0	0.0377556	0.0330362	0.032774	0.0306765	0.0298899	0.031463	0.0346093	0.0325118	0.0296277	0.0335606	0.0317252	0.0304143	0.0325118	0.032774	0.0291033	0.0285789	0.0317252	0.0332984
B9-8																		1	0.000239292	0	0	0	0	0	0	0	0	0	0	0	0	0	0	0	0	0
NBRC.102515																			1	0.269975	0.2731	0.27017	0.269975	0.271928	0.266263	0.273686	0.267826	0.269389	0.235984	0.235007	0.271147	0.274468	0.270365	0.272514	0.266654	0.280719
RIT308																				1	0.851025	0.852489	0.855783	0.857613	0.765556	0.944363	0.876464	0.217606	0.603587	0.60194	0.892936	0.847365	0.756406	0.760615	0.783675	0.787335
MTR																					1	0.895417	0.774638	0.87836	0.724845	0.802378	0.797037	0.203136	0.569607	0.568746	0.801344	0.870606	0.72674	0.730531	0.747932	0.760338
MP5059B																						1	0.791058	0.912515	0.746523	0.81799	0.82239	0.208238	0.58458	0.592677	0.825207	0.896145	0.74934	0.753388	0.769935	0.790354
OK676																							1	0.827699	0.758451	0.856234	0.83715	0.213377	0.588877	0.588877	0.855144	0.800436	0.761723	0.766085	0.767176	0.759905
YR213																								1	0.734756	0.809956	0.808178	0.203556	0.573867	0.5744	0.818133	0.906311	0.752889	0.756978	0.754133	0.777067
TND4EL3																									1	0.728442	0.718327	0.206412	0.556832	0.552374	0.727584	0.727756	0.712841	0.717812	0.732728	0.709069
NFR18																										1	0.86225	0.217604	0.596189	0.589292	0.875136	0.841016	0.756443	0.760254	0.773321	0.779855
Ant5-2-1																											1	0.222523	0.599422	0.596529	0.931851	0.845806	0.751085	0.756146	0.777296	0.784707
CG3																												1	0.189189	0.186207	0.225349	0.223113	0.225722	0.227213	0.219385	0.239515
PAMC_2524																													1	0.906113	0.756863	0.755479	0.715802	0.719723	0.780623	0.72549
ERGS5_01																														1	0.727589	0.714534	0.670801	0.674282	0.74913	0.691036
KSB0711																															1	0.857516	0.767624	0.772473	0.792988	0.797464
H-24																																1	0.722676	0.726081	0.7397	0.759278
344																																	1	0.996019	0.716069	0.74629
551A																																		1	0.717019	0.746616
MEG1																																			1	0.702754
1_2014MBL_MicDiv																																				1
