# Supplementary material for: Janthinobacterium CG23_2: Comparative Genome Analysis Reveals Enhanced Environmental Sensing and Transcriptional Regulation for Adaptation to Life in an Antarctic Supraglacial Stream
Source: Microorganisms. 2019 Oct 15;7(10):454. doi: 10.3390/microorganisms7100454 (PMC6843130; doi:10.3390/microorganisms7100454)
Supplement: Supplementary file 1 [file microorganisms-07-00454-s001.zip › Supplemental Table S2 DDH_ ANI.xlsx]

## Sheet: Sheet1
Query genome	Reference genome	DDH	Model C.I.	Distance	Prob. DDH >= 70%	ANI (%)
Janthinobacterium sp. CG23_2	Janthinobacterium sp. HH01	21.3	[19.1 - 23.8%]	0.2058	0	79.88
Janthinobacterium sp. CG23_2	Janthinobacterium sp. RA13	21.1	[18.9 - 23.6%]	0.2078	0	79.38
Janthinobacterium sp. CG23_2	Janthinobacterium sp. HH100	21.3	[19 - 23.7%]	0.2063	0	79.21
Janthinobacterium sp. CG23_2	Janthinobacterium sp. HH102	21.3	[19 - 23.7%]	0.2065	0	79.32
Janthinobacterium sp. CG23_2	Janthinobacterium sp. HH103	21.3	[19 - 23.7%]	0.2064	0	79.3
Janthinobacterium sp. CG23_2	Janthinobacterium sp. HH104	20.9	[18.6 - 23.3%]	0.2105	0	79.02
Janthinobacterium sp. CG23_2	Janthinobacterium sp. HH106	21.3	[19 - 23.7%]	0.2066	0	79.17
Janthinobacterium sp. CG23_2	Janthinobacterium sp. HH107	21.3	[19.1 - 23.8%]	0.2058	0	79.28
Janthinobacterium sp. CG23_2	Janthinobacterium psychrotolerans sp. S3-2	21.3	[19.1 - 23.8%]	0.2058	0	79.53
Janthinobacterium sp. CG23_2	Janthinobacterium sp. GW456P	21.1	[18.9 - 23.6%]	0.2076	0	79.35
Janthinobacterium sp. CG23_2	Janthinobacterium sp. GW456W	21.2	[18.9 - 23.6%]	0.2075	0	79.3
Janthinobacterium sp. CG23_2	Janthinobacterium sp. GW458P	21.3	[19 - 23.7%]	0.2065	0	79.32
Janthinobacterium sp. CG23_2	Janthinobacterium sp. GW460P	21.1	[18.9 - 23.6%]	0.2077	0	79.34
Janthinobacterium sp. CG23_2	Janthinobacterium sp. GW460W	21.1	[18.9 - 23.6%]	0.2077	0	79.29
Janthinobacterium sp. CG23_2	Janthinobacterium sp. LM6	21.2	[19 - 23.7%]	0.2067	0	79.42
Janthinobacterium sp. CG23_2	Janthinobacterium sp. Marseille	20.1	[17.9 - 22.5%]	0.2189	0	77.68
Janthinobacterium sp. CG23_2	Janthinobacerium sp. B9-8	31.8	[29.4 - 34.3%]	0.1326	0.22	79.68
Janthinobacterium sp. CG23_2	Janthinobacterium agaricidamnosum NBRC 102515	21.4	[19.2 - 23.8%]	0.205	0	79.74
Janthinobacterium sp. CG23_2	Janthinobacterium lividum RIT308	21	[18.7 - 23.4%]	0.2093	0	79.07
Janthinobacterium sp. CG23_2	Janthinobacterium lividum MTR	21.2	[19 - 23.6%]	0.2069	0	79.3
Janthinobacterium sp. CG23_2	Janthinobacterium sp. MP5059B	21.1	[18.8 - 23.5%]	0.2082	0	79.25
Janthinobacterium sp. CG23_2	Janthinobacterium sp. OK676	21	[18.7 - 23.4%]	0.2093	0	79.24
Janthinobacterium sp. CG23_2	Janthinobacterium sp. YR213	21.2	[18.9 - 23.6%]	0.2075	0	79.18
Janthinobacterium sp. CG23_2	Janthinobacterium sp. TND4EL3	21.1	[18.9 - 23.5%]	0.208	0	79.28
Janthinobacterium sp. CG23_2	Janthinobacterium lividum NFR18	20.8	[18.6 - 23.2%]	0.211	0	79.07
Janthinobacterium sp. CG23_2	Janthinobacterium sp. Ant5-2-1	21.1	[18.9 - 23.6%]	0.2077	0	78.94
Janthinobacterium sp. CG23_2	Janthinobacterium sp. CG3	21.9	[19.7 - 24.4%]	0.2	0	80.29
Janthinobacterium sp. CG23_2	Janthinobacterium lividum PAMC 25724	21.1	[18.9 - 23.5%]	0.2082	0	79.09
Janthinobacterium sp. CG23_2	Janthinobacterium lividum ERGS5:01	21.2	[19 - 23.7%]	0.2067	0	79.22
Janthinobacterium sp. CG23_2	Janthinobacterium sp. KBS0711	21.2	[19 - 23.6%]	0.207	0	79.15
Janthinobacterium sp. CG23_2	Janthinobacterium lividum H-24	21	[18.7 - 23.4%]	0.2096	0	79.06
Janthinobacterium sp. CG23_2	Janthinobacterium sp. 344	21.2	[18.9 - 23.6%]	0.2074	0	79.35
Janthinobacterium sp. CG23_2	Janthinobacterium sp. 551a	21.1	[18.8 - 23.5%]	0.2083	0	79.33
Janthinobacterium sp. CG23_2	Janthinobacterium lividum MEG1	21	[18.8 - 23.4%]	0.209	0	79.24
Janthinobacterium sp. CG23_2	Janthinobacterium sp. 1_2014MBL_MicDiv	21.3	[19.1 - 23.8%]	0.2059	0	79.62
