# Supplementary material for: Janthinobacterium CG23_2: Comparative Genome Analysis Reveals Enhanced Environmental Sensing and Transcriptional Regulation for Adaptation to Life in an Antarctic Supraglacial Stream
Source: Microorganisms. 2019 Oct 15;7(10):454. doi: 10.3390/microorganisms7100454 (PMC6843130; doi:10.3390/microorganisms7100454)
Supplement: Supplementary file 1 [file microorganisms-07-00454-s001.zip › Supplemental Table S4 COGs.xlsx]

## Sheet: Cog table
# COG	func	name
COG0001	H	Glutamate-1-semialdehyde aminotransferase
COG0002	E	N-acetyl-gamma-glutamylphosphate reductase
COG0003	P	Anion-transporting ATPase, ArsA/GET3 family
COG0004	P	Ammonia channel protein AmtB
COG0005	F	Purine nucleoside phosphorylase
COG0006	E	Xaa-Pro aminopeptidase
COG0007	H	Uroporphyrinogen-III methylase (siroheme synthase)
COG0008	J	Glutamyl- or glutaminyl-tRNA synthetase
COG0009	J	tRNA A37 threonylcarbamoyladenosine synthetase subunit TsaC/SUA5/YrdC
COG0010	E	Arginase family enzyme
COG0011	S	Uncharacterized conserved protein YqgV, UPF0045/DUF77 family
COG0012	J	Ribosome-binding ATPase YchF, GTP1/OBG family
COG0013	J	Alanyl-tRNA synthetase
COG0014	E	Gamma-glutamyl phosphate reductase
COG0015	F	Adenylosuccinate lyase
COG0016	J	Phenylalanyl-tRNA synthetase alpha subunit
COG0017	J	Aspartyl/asparaginyl-tRNA synthetase
COG0018	J	Arginyl-tRNA synthetase
COG0019	E	Diaminopimelate decarboxylase
COG0020	I	Undecaprenyl pyrophosphate synthase
COG0021	G	Transketolase
COG0022	C	Pyruvate/2-oxoglutarate/acetoin dehydrogenase complex, dehydrogenase (E1) component
COG0023	J	Translation initiation factor 1 (eIF-1/SUI1)
COG0024	J	Methionine aminopeptidase
COG0025	P	NhaP-type Na+/H+ or K+/H+ antiporter
COG0026	F	Phosphoribosylaminoimidazole carboxylase (NCAIR synthetase)
COG0027	F	Formate-dependent phosphoribosylglycinamide formyltransferase (GAR transformylase)
COG0028	EH	Acetolactate synthase large subunit or other thiamine pyrophosphate-requiring enzyme
COG0029	H	Aspartate oxidase
COG0030	J	16S rRNA A1518 and A1519 N6-dimethyltransferase RsmA/KsgA/DIM1 (may also have DNA glycosylase/AP lyase activity)
COG0031	E	Cysteine synthase
COG0033	G	Phosphoglucomutase
COG0034	F	Glutamine phosphoribosylpyrophosphate amidotransferase
COG0035	F	Uracil phosphoribosyltransferase
COG0036	G	Pentose-5-phosphate-3-epimerase
COG0037	J	tRNA(Ile)-lysidine synthase TilS/MesJ
COG0038	P	H+/Cl- antiporter ClcA
COG0039	C	Malate/lactate dehydrogenase
COG0040	E	ATP phosphoribosyltransferase
COG0041	F	Phosphoribosylcarboxyaminoimidazole (NCAIR) mutase
COG0042	J	tRNA-dihydrouridine synthase
COG0043	H	3-polyprenyl-4-hydroxybenzoate decarboxylase
COG0044	F	Dihydroorotase or related cyclic amidohydrolase
COG0045	C	Succinyl-CoA synthetase, beta subunit
COG0046	F	Phosphoribosylformylglycinamidine (FGAM) synthase, synthetase domain
COG0047	F	Phosphoribosylformylglycinamidine (FGAM) synthase, glutamine amidotransferase domain
COG0048	J	Ribosomal protein S12
COG0049	J	Ribosomal protein S7
COG0050	J	Translation elongation factor EF-Tu, a GTPase
COG0051	J	Ribosomal protein S10
COG0052	J	Ribosomal protein S2
COG0053	P	Divalent metal cation (Fe/Co/Zn/Cd) transporter
COG0054	H	6,7-dimethyl-8-ribityllumazine synthase (Riboflavin synthase beta chain)
COG0055	C	FoF1-type ATP synthase, beta subunit
COG0056	C	FoF1-type ATP synthase, alpha subunit
COG0057	G	Glyceraldehyde-3-phosphate dehydrogenase/erythrose-4-phosphate dehydrogenase
COG0058	G	Glucan phosphorylase
COG0059	EH	Ketol-acid reductoisomerase
COG0060	J	Isoleucyl-tRNA synthetase
COG0061	F	NAD kinase
COG0062	F	NAD(P)H-hydrate repair enzyme Nnr, NAD(P)H-hydrate epimerase domain
COG0063	F	NAD(P)H-hydrate repair enzyme Nnr, NAD(P)H-hydrate dehydratase domain
COG0064	J	Asp-tRNAAsn/Glu-tRNAGln amidotransferase B subunit
COG0065	E	Homoaconitase/3-isopropylmalate dehydratase large subunit
COG0066	E	3-isopropylmalate dehydratase small subunit
COG0067	E	Glutamate synthase domain 1
COG0068	O	Hydrogenase maturation factor HypF (carbamoyltransferase)
COG0069	E	Glutamate synthase domain 2
COG0070	E	Glutamate synthase domain 3
COG0071	O	Molecular chaperone IbpA, HSP20 family
COG0072	J	Phenylalanyl-tRNA synthetase beta subunit
COG0073	J	tRNA-binding EMAP/Myf domain
COG0074	C	Succinyl-CoA synthetase, alpha subunit
COG0075	EF	Archaeal aspartate aminotransferase or a related aminotransferase, includes purine catabolism protein PucG
COG0076	E	Glutamate or tyrosine decarboxylase or a related PLP-dependent protein
COG0077	E	Prephenate dehydratase
COG0078	E	Ornithine carbamoyltransferase
COG0079	E	Histidinol-phosphate/aromatic aminotransferase or cobyric acid decarboxylase
COG0080	J	Ribosomal protein L11
COG0081	J	Ribosomal protein L1
COG0082	E	Chorismate synthase
COG0083	E	Homoserine kinase
COG0084	N	Tat protein secretion system quality control protein TatD (DNase activity)
COG0085	K	DNA-directed RNA polymerase, beta subunit/140 kD subunit
COG0086	K	DNA-directed RNA polymerase, beta' subunit/160 kD subunit
COG0087	J	Ribosomal protein L3
COG0088	J	Ribosomal protein L4
COG0089	J	Ribosomal protein L23
COG0090	J	Ribosomal protein L2
COG0091	J	Ribosomal protein L22
COG0092	J	Ribosomal protein S3
COG0093	J	Ribosomal protein L14
COG0094	J	Ribosomal protein L5
COG0095	H	Lipoate-protein ligase A
COG0096	J	Ribosomal protein S8
COG0097	J	Ribosomal protein L6P/L9E
COG0098	J	Ribosomal protein S5
COG0099	J	Ribosomal protein S13
COG0100	J	Ribosomal protein S11
COG0101	J	tRNA U38,U39,U40 pseudouridine synthase TruA
COG0102	J	Ribosomal protein L13
COG0103	J	Ribosomal protein S9
COG0104	F	Adenylosuccinate synthase
COG0105	F	Nucleoside diphosphate kinase
COG0106	E	Phosphoribosylformimino-5-aminoimidazole carboxamide ribonucleotide (ProFAR) isomerase
COG0107	E	Imidazole glycerol phosphate synthase subunit HisF
COG0108	H	3,4-dihydroxy-2-butanone 4-phosphate synthase
COG0109	HI	Polyprenyltransferase (heme O synthase)
COG0110	R	Acetyltransferase (isoleucine patch superfamily)
COG0111	HR	Phosphoglycerate dehydrogenase or related dehydrogenase
COG0112	E	Glycine/serine hydroxymethyltransferase
COG0113	H	Delta-aminolevulinic acid dehydratase, porphobilinogen synthase
COG0114	C	Fumarate hydratase class II
COG0115	EH	Branched-chain amino acid aminotransferase/4-amino-4-deoxychorismate lyase
COG0116	J	23S rRNA G2445 N2-methylase RlmL
COG0117	H	Pyrimidine deaminase domain of riboflavin biosynthesis protein RibD
COG0118	E	Imidazoleglycerol phosphate synthase glutamine amidotransferase subunit HisH
COG0119	E	Isopropylmalate/homocitrate/citramalate synthases
COG0120	G	Ribose 5-phosphate isomerase
COG0121	R	Predicted glutamine amidotransferase
COG0122	L	3-methyladenine DNA glycosylase/8-oxoguanine DNA glycosylase
COG0123	BQ	Acetoin utilization deacetylase AcuC or a related deacetylase
COG0124	J	Histidyl-tRNA synthetase
COG0125	F	Thymidylate kinase
COG0126	G	3-phosphoglycerate kinase
COG0127	F	Inosine/xanthosine triphosphate pyrophosphatase, all-alpha NTP-PPase family
COG0128	E	5-enolpyruvylshikimate-3-phosphate synthase
COG0129	EG	Dihydroxyacid dehydratase/phosphogluconate dehydratase
COG0130	J	tRNA U55 pseudouridine synthase TruB, may also work on U342 of tmRNA
COG0131	E	Imidazoleglycerol phosphate dehydratase HisB
COG0132	H	Dethiobiotin synthetase
COG0133	E	Tryptophan synthase beta chain
COG0134	E	Indole-3-glycerol phosphate synthase
COG0135	E	Phosphoribosylanthranilate isomerase
COG0136	E	Aspartate-semialdehyde dehydrogenase
COG0137	E	Argininosuccinate synthase
COG0138	F	AICAR transformylase/IMP cyclohydrolase PurH
COG0139	E	Phosphoribosyl-AMP cyclohydrolase
COG0140	E	Phosphoribosyl-ATP pyrophosphohydrolase
COG0141	E	Histidinol dehydrogenase
COG0142	H	Geranylgeranyl pyrophosphate synthase
COG0143	J	Methionyl-tRNA synthetase
COG0144	J	16S rRNA C967 or C1407 C5-methylase, RsmB/RsmF family
COG0145	EQ	N-methylhydantoinase A/oxoprolinase/acetone carboxylase, beta subunit
COG0146	EQ	N-methylhydantoinase B/oxoprolinase/acetone carboxylase, alpha subunit
COG0147	EH	Anthranilate/para-aminobenzoate synthases component I
COG0148	G	Enolase
COG0149	G	Triosephosphate isomerase
COG0150	F	Phosphoribosylaminoimidazole (AIR) synthetase
COG0151	F	Phosphoribosylamine-glycine ligase
COG0152	F	Phosphoribosylaminoimidazole-succinocarboxamide synthase
COG0153	G	Galactokinase
COG0154	J	Asp-tRNAAsn/Glu-tRNAGln amidotransferase A subunit or related amidase
COG0155	P	Sulfite reductase, beta subunit (hemoprotein)
COG0156	H	7-keto-8-aminopelargonate synthetase or related enzyme
COG0157	H	Nicotinate-nucleotide pyrophosphorylase
COG0158	G	Fructose-1,6-bisphosphatase
COG0159	E	Tryptophan synthase alpha chain
COG0160	E	4-aminobutyrate aminotransferase or related aminotransferase
COG0161	H	Adenosylmethionine-8-amino-7-oxononanoate aminotransferase
COG0162	J	Tyrosyl-tRNA synthetase
COG0163	H	3-polyprenyl-4-hydroxybenzoate decarboxylase
COG0164	L	Ribonuclease HII
COG0165	E	Argininosuccinate lyase
COG0166	G	Glucose-6-phosphate isomerase
COG0167	F	Dihydroorotate dehydrogenase
COG0168	P	Trk-type K+ transport system, membrane component
COG0169	E	Shikimate 5-dehydrogenase
COG0170	O	Dolichol kinase
COG0171	H	NH3-dependent NAD+ synthetase
COG0172	J	Seryl-tRNA synthetase
COG0173	J	Aspartyl-tRNA synthetase
COG0174	E	Glutamine synthetase
COG0175	EH	3'-phosphoadenosine 5'-phosphosulfate sulfotransferase (PAPS reductase)/FAD synthetase or related enzyme
COG0176	G	Transaldolase
COG0177	L	Endonuclease III
COG0178	L	Excinuclease UvrABC ATPase subunit
COG0179	Q	2-keto-4-pentenoate hydratase/2-oxohepta-3-ene-1,7-dioic acid hydratase (catechol pathway)
COG0180	J	Tryptophanyl-tRNA synthetase
COG0181	H	Porphobilinogen deaminase
COG0182	E	Methylthioribose-1-phosphate isomerase (methionine salvage pathway), a paralog of eIF-2B alpha subunit
COG0183	I	Acetyl-CoA acetyltransferase
COG0184	J	Ribosomal protein S15P/S13E
COG0185	J	Ribosomal protein S19
COG0186	J	Ribosomal protein S17
COG0187	L	DNA gyrase/topoisomerase IV, subunit B
COG0188	L	DNA gyrase/topoisomerase IV, subunit A
COG0189	HJ	Glutathione synthase/RimK-type ligase, ATP-grasp superfamily
COG0190	H	5,10-methylene-tetrahydrofolate dehydrogenase/Methenyl tetrahydrofolate cyclohydrolase
COG0191	G	Fructose/tagatose bisphosphate aldolase
COG0192	H	S-adenosylmethionine synthetase
COG0193	J	Peptidyl-tRNA hydrolase
COG0194	F	Guanylate kinase
COG0195	K	Transcription antitermination factor NusA, contains S1 and KH domains
COG0196	H	FAD synthase
COG0197	J	Ribosomal protein L16/L10AE
COG0198	J	Ribosomal protein L24
COG0199	J	Ribosomal protein S14
COG0200	J	Ribosomal protein L15
COG0201	U	Preprotein translocase subunit SecY
COG0202	K	DNA-directed RNA polymerase, alpha subunit/40 kD subunit
COG0203	J	Ribosomal protein L17
COG0204	I	1-acyl-sn-glycerol-3-phosphate acyltransferase
COG0205	G	6-phosphofructokinase
COG0206	D	Cell division GTPase FtsZ
COG0207	F	Thymidylate synthase
COG0208	F	Ribonucleotide reductase beta subunit, ferritin-like domain
COG0209	F	Ribonucleotide reductase alpha subunit
COG0210	L	Superfamily I DNA or RNA helicase
COG0211	J	Ribosomal protein L27
COG0212	H	5-formyltetrahydrofolate cyclo-ligase
COG0213	F	Thymidine phosphorylase
COG0214	H	Pyridoxal biosynthesis lyase PdxS
COG0215	J	Cysteinyl-tRNA synthetase
COG0216	J	Protein chain release factor A
COG0217	KJ	Transcriptional and/or translational regulatory protein YebC/TACO1
COG0218	D	GTP-binding protein EngB required for normal cell division
COG0219	J	tRNA(Leu) C34 or U34 (ribose-2'-O)-methylase TrmL, contains SPOUT domain
COG0220	J	tRNA G46 methylase TrmB
COG0221	CP	Inorganic pyrophosphatase
COG0222	J	Ribosomal protein L7/L12
COG0223	J	Methionyl-tRNA formyltransferase
COG0224	C	FoF1-type ATP synthase, gamma subunit
COG0225	O	Peptide methionine sulfoxide reductase MsrA
COG0226	P	ABC-type phosphate transport system, periplasmic component
COG0227	J	Ribosomal protein L28
COG0228	J	Ribosomal protein S16
COG0229	O	Peptide methionine sulfoxide reductase MsrB
COG0230	J	Ribosomal protein L34
COG0231	J	Translation elongation factor P (EF-P)/translation initiation factor 5A (eIF-5A)
COG0232	F	dGTP triphosphohydrolase
COG0233	J	Ribosome recycling factor
COG0234	O	Co-chaperonin GroES (HSP10)
COG0235	G	Ribulose-5-phosphate 4-epimerase/Fuculose-1-phosphate aldolase
COG0236	IQ	Acyl carrier protein
COG0237	H	Dephospho-CoA kinase
COG0238	J	Ribosomal protein S18
COG0239	DP	Fluoride ion exporter CrcB/FEX, affects chromosome condensation
COG0240	C	Glycerol-3-phosphate dehydrogenase
COG0241	E	Histidinol phosphatase or a related phosphatase
COG0242	J	Peptide deformylase
COG0243	C	Anaerobic selenocysteine-containing dehydrogenase
COG0244	J	Ribosomal protein L10
COG0245	I	2C-methyl-D-erythritol 2,4-cyclodiphosphate synthase
COG0246	G	Mannitol-1-phosphate/altronate dehydrogenases
COG0247	C	Fe-S oxidoreductase
COG0248	FTP	Exopolyphosphatase/pppGpp-phosphohydrolase
COG0249	L	DNA mismatch repair ATPase MutS
COG0250	K	Transcription antitermination factor NusG
COG0251	V	Enamine deaminase RidA, house cleaning of reactive enamine intermediates, YjgF/YER057c/UK114 family
COG0252	JU	L-asparaginase/archaeal Glu-tRNAGln amidotransferase subunit D
COG0253	E	Diaminopimelate epimerase
COG0254	J	Ribosomal protein L31
COG0255	J	Ribosomal protein L29
COG0256	J	Ribosomal protein L18
COG0257	J	Ribosomal protein L36
COG0258	L	5'-3' exonuclease
COG0259	H	Pyridoxine/pyridoxamine 5'-phosphate oxidase
COG0260	E	Leucyl aminopeptidase
COG0261	J	Ribosomal protein L21
COG0262	H	Dihydrofolate reductase
COG0263	E	Glutamate 5-kinase
COG0264	J	Translation elongation factor EF-Ts
COG0265	O	Periplasmic serine protease, S1-C subfamily, contain C-terminal PDZ domain
COG0266	L	Formamidopyrimidine-DNA glycosylase
COG0267	J	Ribosomal protein L33
COG0268	J	Ribosomal protein S20
COG0269	G	3-keto-L-gulonate-6-phosphate decarboxylase
COG0270	L	Site-specific DNA-cytosine methylase
COG0271	T	Stress-induced morphogen (activity unknown)
COG0272	L	NAD-dependent DNA ligase
COG0274	F	Deoxyribose-phosphate aldolase
COG0275	J	16S rRNA C1402 N4-methylase RsmH
COG0276	H	Protoheme ferro-lyase (ferrochelatase)
COG0277	C	FAD/FMN-containing dehydrogenase
COG0278	O	Glutaredoxin-related protein
COG0279	G	Phosphoheptose isomerase
COG0280	C	Phosphotransacetylase
COG0281	C	Malic enzyme
COG0282	C	Acetate kinase
COG0283	F	Cytidylate kinase
COG0284	F	Orotidine-5'-phosphate decarboxylase
COG0285	H	Folylpolyglutamate synthase/Dihydropteroate synthase
COG0286	V	Type I restriction-modification system, DNA methylase subunit
COG0287	E	Prephenate dehydrogenase
COG0288	P	Carbonic anhydrase
COG0289	E	Dihydrodipicolinate reductase
COG0290	J	Translation initiation factor IF-3
COG0291	J	Ribosomal protein L35
COG0292	J	Ribosomal protein L20
COG0293	J	23S rRNA U2552 (ribose-2'-O)-methylase RlmE/FtsJ
COG0294	H	Dihydropteroate synthase
COG0295	F	Cytidine deaminase
COG0296	G	1,4-alpha-glucan branching enzyme
COG0297	G	Glycogen synthase
COG0298	O	Hydrogenase maturation factor
COG0299	F	Folate-dependent phosphoribosylglycinamide formyltransferase PurN
COG0300	R	Short-chain dehydrogenase
COG0301	HJ	Adenylyl- and sulfurtransferase ThiI, participates in tRNA 4-thiouridine and thiamine biosynthesis
COG0302	H	GTP cyclohydrolase I
COG0303	H	Molybdopterin biosynthesis enzyme
COG0304	IQ	3-oxoacyl-(acyl-carrier-protein) synthase
COG0305	L	Replicative DNA helicase
COG0306	P	Phosphate/sulfate permease
COG0307	H	Riboflavin synthase alpha chain
COG0308	E	Aminopeptidase N
COG0309	O	Hydrogenase maturation factor
COG0310	P	ABC-type Co2+ transport system, permease component
COG0311	H	Glutamine amidotransferase PdxT (pyridoxal biosynthesis)
COG0312	R	Predicted Zn-dependent protease or its inactivated homolog
COG0313	J	16S rRNA C1402 (ribose-2'-O) methylase RsmI
COG0314	H	Molybdopterin synthase catalytic subunit
COG0315	H	Molybdenum cofactor biosynthesis enzyme
COG0316	O	Fe-S cluster assembly iron-binding protein IscA
COG0317	TK	(p)ppGpp synthase/hydrolase, HD superfamily
COG0318	IQ	Acyl-CoA synthetase (AMP-forming)/AMP-acid ligase II
COG0319	J	ssRNA-specific RNase YbeY, 16S rRNA maturation enzyme
COG0320	H	Lipoate synthase
COG0321	H	Lipoate-protein ligase B
COG0322	L	Excinuclease UvrABC, nuclease subunit
COG0323	L	DNA mismatch repair ATPase MutL
COG0324	J	tRNA A37 N6-isopentenylltransferase MiaA
COG0325	R	Uncharacterized pyridoxal phosphate-containing protein, affects Ilv metabolism, UPF0001 family
COG0326	O	Molecular chaperone, HSP90 family
COG0327	H	Putative GTP cyclohydrolase 1 type 2, NIF3 family
COG0328	L	Ribonuclease HI
COG0329	EM	Dihydrodipicolinate synthase/N-acetylneuraminate lyase
COG0330	O	Regulator of protease activity HflC, stomatin/prohibitin superfamily
COG0331	I	Malonyl CoA-acyl carrier protein transacylase
COG0332	I	3-oxoacyl-[acyl-carrier-protein] synthase III
COG0333	J	Ribosomal protein L32
COG0334	E	Glutamate dehydrogenase/leucine dehydrogenase
COG0335	J	Ribosomal protein L19
COG0336	J	tRNA G37 N-methylase TrmD
COG0337	E	3-dehydroquinate synthetase
COG0338	L	Site-specific DNA-adenine methylase
COG0339	E	Zn-dependent oligopeptidase
COG0340	H	Biotin-(acetyl-CoA carboxylase) ligase
COG0341	U	Preprotein translocase subunit SecF
COG0342	U	Preprotein translocase subunit SecD
COG0343	J	Queuine/archaeosine tRNA-ribosyltransferase
COG0344	I	Phospholipid biosynthesis protein PlsY, probable glycerol-3-phosphate acyltransferase
COG0345	E	Pyrroline-5-carboxylate reductase
COG0346	Q	Catechol 2,3-dioxygenase or other lactoylglutathione lyase family enzyme
COG0347	TE	Nitrogen regulatory protein PII
COG0348	C	Polyferredoxin
COG0349	J	Ribonuclease D
COG0350	L	O6-methylguanine-DNA--protein-cysteine methyltransferase
COG0351	H	Hydroxymethylpyrimidine/phosphomethylpyrimidine kinase
COG0352	H	Thiamine monophosphate synthase
COG0353	L	Recombinational DNA repair protein RecR
COG0354	O	Folate-binding Fe-S cluster repair protein YgfZ, possible role in tRNA modification
COG0355	C	FoF1-type ATP synthase, epsilon subunit
COG0356	C	FoF1-type ATP synthase, membrane subunit a
COG0357	J	16S rRNA G527 N7-methylase RsmG (former glucose-inhibited division protein B)
COG0358	L	DNA primase (bacterial type)
COG0359	J	Ribosomal protein L9
COG0360	J	Ribosomal protein S6
COG0361	J	Translation initiation factor IF-1
COG0362	G	6-phosphogluconate dehydrogenase
COG0363	G	6-phosphogluconolactonase/Glucosamine-6-phosphate isomerase/deaminase
COG0364	G	Glucose-6-phosphate 1-dehydrogenase
COG0365	I	Acyl-coenzyme A synthetase/AMP-(fatty) acid ligase
COG0366	G	Glycosidase
COG0367	E	Asparagine synthetase B (glutamine-hydrolyzing)
COG0368	H	Cobalamin synthase
COG0369	P	Sulfite reductase, alpha subunit (flavoprotein)
COG0370	P	Fe2+ transport system protein B
COG0371	C	Glycerol dehydrogenase or related enzyme, iron-containing ADH family
COG0372	C	Citrate synthase
COG0373	H	Glutamyl-tRNA reductase
COG0374	C	Ni,Fe-hydrogenase I large subunit
COG0375	R	Zn finger protein HypA/HybF (possibly regulating hydrogenase expression)
COG0376	P	Catalase (peroxidase I)
COG0377	C	NADH:ubiquinone oxidoreductase 20 kD subunit (chhain B) or related Fe-S oxidoreductase
COG0378	O	Ni2+-binding GTPase involved in regulation of expression and maturation of urease and hydrogenase
COG0379	H	Quinolinate synthase
COG0380	G	Trehalose-6-phosphate synthase
COG0381	M	UDP-N-acetylglucosamine 2-epimerase
COG0382	H	4-hydroxybenzoate polyprenyltransferase
COG0383	G	Alpha-mannosidase
COG0384	R	Predicted epimerase YddE/YHI9, PhzF superfamily
COG0385	R	Predicted Na+-dependent transporter
COG0386	VI	Glutathione peroxidase, house-cleaning role in reducing lipid peroxides
COG0387	P	Ca2+/H+ antiporter
COG0388	R	Predicted amidohydrolase
COG0389	L	Nucleotidyltransferase/DNA polymerase involved in DNA repair
COG0390	P	ABC-type iron transport system FetAB, permease component
COG0391	HG	Archaeal 2-phospho-L-lactate transferase/Bacterial gluconeogenesis factor, CofD/UPF0052 family
COG0392	S	Uncharacterized membrane protein YbhN, UPF0104 family
COG0393	S	Uncharacterized conserved protein YbjQ, UPF0145 family
COG0394	T	Protein-tyrosine-phosphatase
COG0395	G	ABC-type glycerol-3-phosphate transport system, permease component
COG0396	O	Fe-S cluster assembly ATPase SufC
COG0397	S	Uncharacterized conserved protein YdiU, UPF0061 family
COG0398	S	Uncharacterized membrane protein YdjX, TVP38/TMEM64 family, SNARE-associated domain
COG0399	M	dTDP-4-amino-4,6-dideoxygalactose transaminase
COG0400	R	Predicted esterase
COG0401	S	Uncharacterized membrane protein YqaE, homolog of Blt101, UPF0057 family
COG0402	FR	Cytosine/adenosine deaminase or related metal-dependent hydrolase
COG0403	E	Glycine cleavage system protein P (pyridoxal-binding), N-terminal domain
COG0404	E	Glycine cleavage system T protein (aminomethyltransferase)
COG0405	E	Gamma-glutamyltranspeptidase
COG0406	G	Broad specificity phosphatase PhoE
COG0407	H	Uroporphyrinogen-III decarboxylase
COG0408	H	Coproporphyrinogen III oxidase
COG0409	O	Hydrogenase maturation factor
COG0410	E	ABC-type branched-chain amino acid transport system, ATPase component
COG0411	E	ABC-type branched-chain amino acid transport system, ATPase component
COG0412	Q	Dienelactone hydrolase
COG0413	H	Ketopantoate hydroxymethyltransferase
COG0414	H	Panthothenate synthetase
COG0415	L	Deoxyribodipyrimidine photolyase
COG0416	I	Fatty acid/phospholipid biosynthesis enzyme
COG0417	L	DNA polymerase elongation subunit (family B)
COG0418	F	Dihydroorotase
COG0419	L	DNA repair exonuclease SbcCD ATPase subunit
COG0420	L	DNA repair exonuclease SbcCD nuclease subunit
COG0421	E	Spermidine synthase
COG0422	H	Thiamine biosynthesis protein ThiC
COG0423	J	Glycyl-tRNA synthetase (class II)
COG0424	Q	Predicted house-cleaning NTP pyrophosphatase, Maf/HAM1 superfamily
COG0425	O	TusA-related sulfurtransferase
COG0426	C	Flavorubredoxin
COG0427	C	Acyl-CoA hydrolase
COG0428	P	Zinc transporter ZupT
COG0429	R	Predicted hydrolase of the alpha/beta-hydrolase fold
COG0430	A	RNA 3'-terminal phosphate cyclase
COG0431	C	NAD(P)H-dependent FMN reductase
COG0432	H	Thiamin phosphate synthase YjbQ, UPF0047 family
COG0433	L	Archaeal DNA helicase HerA or a related bacterial ATPase, contains HAS-barrel and ATPase domains
COG0434	R	Predicted TIM-barrel enzyme
COG0435	C	Glutathionyl-hydroquinone reductase
COG0436	E	Aspartate/methionine/tyrosine aminotransferase
COG0437	C	Fe-S-cluster-containing dehydrogenase component
COG0438	M	Glycosyltransferase involved in cell wall bisynthesis
COG0439	I	Biotin carboxylase
COG0440	E	Acetolactate synthase, small subunit
COG0441	J	Threonyl-tRNA synthetase
COG0442	J	Prolyl-tRNA synthetase
COG0443	O	Molecular chaperone DnaK (HSP70)
COG0444	EP	ABC-type dipeptide/oligopeptide/nickel transport system, ATPase component
COG0445	J	tRNA U34 5-carboxymethylaminomethyl modifying enzyme MnmG/GidA
COG0446	I	NADPH-dependent 2,4-dienoyl-CoA reductase, sulfur reductase, or a related oxidoreductase
COG0447	H	1,4-Dihydroxy-2-naphthoyl-CoA synthase
COG0448	G	ADP-glucose pyrophosphorylase
COG0449	M	Glucosamine 6-phosphate synthetase, contains amidotransferase and phosphosugar isomerase domains
COG0450	V	Alkyl hydroperoxide reductase subunit AhpC (peroxiredoxin)
COG0451	M	Nucleoside-diphosphate-sugar epimerase
COG0452	H	Phosphopantothenoylcysteine synthetase/decarboxylase
COG0454	KR	N-acetyltransferase, GNAT superfamily (includes histone acetyltransferase HPA2)
COG0455	DN	MinD-like ATPase involved in chromosome partitioning or flagellar assembly
COG0456	J	Ribosomal protein S18 acetylase RimI and related acetyltransferases
COG0457	R	Tetratricopeptide (TPR) repeat
COG0458	EF	Carbamoylphosphate synthase large subunit
COG0459	O	Chaperonin GroEL (HSP60 family)
COG0460	E	Homoserine dehydrogenase
COG0461	F	Orotate phosphoribosyltransferase
COG0462	FE	Phosphoribosylpyrophosphate synthetase
COG0463	M	Glycosyltransferase involved in cell wall bisynthesis
COG0464	MDT	AAA+-type ATPase, SpoVK/Ycf46/Vps4 family
COG0465	O	ATP-dependent Zn proteases
COG0466	O	ATP-dependent Lon protease, bacterial type
COG0467	T	RecA-superfamily ATPase, KaiC/GvpD/RAD55 family
COG0468	L	RecA/RadA recombinase
COG0469	G	Pyruvate kinase
COG0470	L	DNA polymerase III, delta prime subunit
COG0471	G	Di- and tricarboxylate transporter
COG0472	M	UDP-N-acetylmuramyl pentapeptide phosphotransferase/UDP-N-acetylglucosamine-1-phosphate transferase
COG0473	CE	Isocitrate/isopropylmalate dehydrogenase
COG0474	P	Magnesium-transporting ATPase (P-type)
COG0475	P	Kef-type K+ transport system, membrane component KefB
COG0476	H	Molybdopterin or thiamine biosynthesis adenylyltransferase
COG0477	GEPR	MFS family permease
COG0478	T	RIO-like serine/threonine protein kinase fused to N-terminal HTH domain
COG0479	C	Succinate dehydrogenase/fumarate reductase, Fe-S protein subunit
COG0480	J	Translation elongation factor EF-G, a GTPase
COG0481	J	Translation elongation factor EF-4, membrane-bound GTPase
COG0482	J	tRNA U34 2-thiouridine synthase MnmA/TrmU, contains the PP-loop ATPase domain
COG0483	G	Archaeal fructose-1,6-bisphosphatase or related enzyme of inositol monophosphatase family
COG0484	O	DnaJ-class molecular chaperone with C-terminal Zn finger domain
COG0486	J	tRNA U34 5-carboxymethylaminomethyl modifying GTPase MnmE/TrmE
COG0488	R	ATPase components of ABC transporters with duplicated ATPase domains
COG0489	D	Chromosome partitioning ATPase, Mrp family, contains Fe-S cluster
COG0490	P	K+/H+ antiporter YhaU, regulatory subunit KhtT
COG0491	R	Glyoxylase or a related metal-dependent hydrolase, beta-lactamase superfamily II
COG0492	O	Thioredoxin reductase
COG0493	ER	NADPH-dependent glutamate synthase beta chain or related oxidoreductase
COG0494	V	8-oxo-dGTP pyrophosphatase MutT and related house-cleaning NTP pyrophosphohydrolases, NUDIX family
COG0495	J	Leucyl-tRNA synthetase
COG0496	L	Broad specificity polyphosphatase and 5'/3'-nucleotidase SurE
COG0497	L	DNA repair ATPase RecN
COG0498	E	Threonine synthase
COG0499	H	S-adenosylhomocysteine hydrolase
COG0500	QR	SAM-dependent methyltransferase
COG0501	O	Zn-dependent protease with chaperone function
COG0502	H	Biotin synthase or related enzyme
COG0503	F	Adenine/guanine phosphoribosyltransferase or related PRPP-binding protein
COG0504	F	CTP synthase (UTP-ammonia lyase)
COG0505	EF	Carbamoylphosphate synthase small subunit
COG0506	E	Proline dehydrogenase
COG0507	L	ATP-dependent exoDNAse (exonuclease V), alpha subunit, helicase superfamily I
COG0508	C	Pyruvate/2-oxoglutarate dehydrogenase complex, dihydrolipoamide acyltransferase (E2) component
COG0509	E	Glycine cleavage system H protein (lipoate-binding)
COG0510	H	Thiamine kinase and related kinases
COG0511	HI	Biotin carboxyl carrier protein
COG0512	EH	Anthranilate/para-aminobenzoate synthase component II
COG0513	L	Superfamily II DNA and RNA helicase
COG0514	L	Superfamily II DNA helicase RecQ
COG0515	T	Serine/threonine protein kinase
COG0516	F	IMP dehydrogenase/GMP reductase
COG0517	T	CBS domain
COG0518	F	GMP synthase - Glutamine amidotransferase domain
COG0519	F	GMP synthase, PP-ATPase domain/subunit
COG0520	E	Selenocysteine lyase/Cysteine desulfurase
COG0521	H	Molybdopterin biosynthesis enzyme MoaB
COG0522	J	Ribosomal protein S4 or related protein
COG0523	R	GTPase, G3E family
COG0524	G	Sugar or nucleoside kinase, ribokinase family
COG0525	J	Valyl-tRNA synthetase
COG0526	O	Thiol-disulfide isomerase or thioredoxin
COG0527	E	Aspartokinase
COG0528	F	Uridylate kinase
COG0529	P	Adenylylsulfate kinase or related kinase
COG0530	P	Ca2+/Na+ antiporter
COG0531	E	Amino acid transporter
COG0532	J	Translation initiation factor IF-2, a GTPase
COG0533	J	tRNA A37 threonylcarbamoyltransferase TsaD
COG0534	V	Na+-driven multidrug efflux pump
COG0535	R	Radical SAM superfamily enzyme, MoaA/NifB/PqqE/SkfB family
COG0536	DL	GTPase involved in cell partioning and DNA repair
COG0537	FGR	Diadenosine tetraphosphate (Ap4A) hydrolase or other HIT family hydrolase
COG0538	C	Isocitrate dehydrogenase
COG0539	J	Ribosomal protein S1
COG0540	F	Aspartate carbamoyltransferase, catalytic chain
COG0541	U	Signal recognition particle GTPase
COG0542	O	ATP-dependent Clp protease ATP-binding subunit ClpA
COG0543	HC	NAD(P)H-flavin reductase
COG0544	O	FKBP-type peptidyl-prolyl cis-trans isomerase (trigger factor)
COG0545	O	FKBP-type peptidyl-prolyl cis-trans isomerase
COG0546	C	Phosphoglycolate phosphatase, HAD superfamily
COG0547	E	Anthranilate phosphoribosyltransferase
COG0548	E	Acetylglutamate kinase
COG0549	E	Carbamate kinase
COG0550	L	DNA topoisomerase IA
COG0551	L	ssDNA-binding Zn-finger and Zn-ribbon domains of topoisomerase 1
COG0552	U	Signal recognition particle GTPase
COG0553	KL	Superfamily II DNA or RNA helicase, SNF2 family
COG0554	C	Glycerol kinase
COG0555	P	ABC-type sulfate transport system, permease component
COG0556	L	Excinuclease UvrABC helicase subunit UvrB
COG0557	K	Exoribonuclease R
COG0558	I	Phosphatidylglycerophosphate synthase
COG0559	E	Branched-chain amino acid ABC-type transport system, permease component
COG0560	E	Phosphoserine phosphatase
COG0561	HR	Hydroxymethylpyrimidine pyrophosphatase and other HAD family phosphatases
COG0562	M	UDP-galactopyranose mutase
COG0563	F	Adenylate kinase or related kinase
COG0564	J	Pseudouridylate synthase, 23S rRNA- or tRNA-specific
COG0565	J	tRNA C32,U32 (ribose-2'-O)-methylase TrmJ or a related methyltransferase
COG0566	J	tRNA G18 (ribose-2'-O)-methylase SpoU
COG0567	C	2-oxoglutarate dehydrogenase complex, dehydrogenase (E1) component, and related enzymes
COG0568	K	DNA-directed RNA polymerase, sigma subunit (sigma70/sigma32)
COG0569	P	Trk K+ transport system, NAD-binding component
COG0571	K	dsRNA-specific ribonuclease
COG0572	F	Uridine kinase
COG0573	P	ABC-type phosphate transport system, permease component
COG0574	G	Phosphoenolpyruvate synthase/pyruvate phosphate dikinase
COG0575	I	CDP-diglyceride synthetase
COG0576	O	Molecular chaperone GrpE (heat shock protein)
COG0577	V	ABC-type antimicrobial peptide transport system, permease component
COG0578	C	Glycerol-3-phosphate dehydrogenase
COG0579	G	L-2-hydroxyglutarate oxidase LhgO
COG0580	G	Glycerol uptake facilitator and related aquaporins (Major Intrinsic Protein Family)
COG0581	P	ABC-type phosphate transport system, permease component
COG0582	LX	Integrase
COG0583	K	DNA-binding transcriptional regulator, LysR family
COG0584	I	Glycerophosphoryl diester phosphodiesterase
COG0585	J	tRNA(Glu) U13 pseudouridine synthase TruD
COG0586	S	Uncharacterized membrane protein DedA, SNARE-associated domain
COG0587	L	DNA polymerase III, alpha subunit
COG0588	G	Phosphoglycerate mutase (BPG-dependent)
COG0589	T	Nucleotide-binding universal stress protein, UspA family
COG0590	J	tRNA(Arg) A34 adenosine deaminase TadA
COG0591	E	Na+/proline symporter
COG0592	L	DNA polymerase III sliding clamp (beta) subunit, PCNA homolog
COG0593	L	Chromosomal replication initiation ATPase DnaA
COG0594	J	RNase P protein component
COG0595	J	mRNA degradation ribonuclease J1/J2
COG0596	HR	Pimeloyl-ACP methyl ester carboxylesterase
COG0597	MU	Lipoprotein signal peptidase
COG0598	P	Mg2+ and Co2+ transporter CorA
COG0599	R	Uncharacterized conserved protein YurZ, alkylhydroperoxidase/carboxymuconolactone decarboxylase family
COG0600	P	ABC-type nitrate/sulfonate/bicarbonate transport system, permease component
COG0601	EP	ABC-type dipeptide/oligopeptide/nickel transport system, permease component
COG0602	R	Organic radical activating enzyme
COG0603	J	7-cyano-7-deazaguanine synthase (queuosine biosynthesis)
COG0604	CR	NADPH:quinone reductase or related Zn-dependent oxidoreductase
COG0605	P	Superoxide dismutase
COG0606	O	Predicted ATPase with chaperone activity
COG0607	P	Rhodanese-related sulfurtransferase
COG0608	L	Single-stranded DNA-specific exonuclease, DHH superfamily, may be involved in archaeal DNA replication intiation
COG0609	P	ABC-type Fe3+-siderophore transport system, permease component
COG0610	V	Type I site-specific restriction-modification system, R (restriction) subunit and related helicases ...
COG0611	H	Thiamine monophosphate kinase
COG0612	R	Predicted Zn-dependent peptidase
COG0613	R	Predicted metal-dependent phosphoesterase TrpH, contains PHP domain
COG0614	P	ABC-type Fe3+-hydroxamate transport system, periplasmic component
COG0615	M	Glycerol-3-phosphate cytidylyltransferase, cytidylyltransferase family
COG0616	O	Periplasmic serine protease, ClpP class
COG0617	J	tRNA nucleotidyltransferase/poly(A) polymerase
COG0618	F	nanoRNase/pAp phosphatase, hydrolyzes c-di-AMP and oligoRNAs
COG0619	H	Energy-coupling factor transporter transmembrane protein EcfT
COG0620	E	Methionine synthase II (cobalamin-independent)
COG0621	J	tRNA A37 methylthiotransferase MiaB
COG0622	R	Predicted phosphodiesterase
COG0623	I	Enoyl-[acyl-carrier-protein] reductase (NADH)
COG0624	E	Acetylornithine deacetylase/Succinyl-diaminopimelate desuccinylase or related deacylase
COG0625	O	Glutathione S-transferase
COG0626	E	Cystathionine beta-lyase/cystathionine gamma-synthase
COG0627	V	S-formylglutathione hydrolase FrmB
COG0628	R	Predicted PurR-regulated permease PerM
COG0629	L	Single-stranded DNA-binding protein
COG0630	U	Type IV secretory pathway ATPase VirB11/Archaellum biosynthesis ATPase
COG0631	T	Serine/threonine protein phosphatase PrpC
COG0632	L	Holliday junction resolvasome RuvABC DNA-binding subunit
COG0633	C	Ferredoxin
COG0634	F	Hypoxanthine-guanine phosphoribosyltransferase
COG0635	H	Coproporphyrinogen III oxidase or related Fe-S oxidoreductase
COG0636	C	FoF1-type ATP synthase, membrane subunit c/Archaeal/vacuolar-type H+-ATPase, subunit K
COG0637	GR	Beta-phosphoglucomutase or related phosphatase, HAD superfamily
COG0638	O	20S proteasome, alpha and beta subunits
COG0639	T	Diadenosine tetraphosphatase ApaH/serine/threonine protein phosphatase, PP2A family
COG0640	K	DNA-binding transcriptional regulator, ArsR family
COG0641	O	Sulfatase maturation enzyme AslB, radical SAM superfamily
COG0642	T	Signal transduction histidine kinase
COG0643	NT	Chemotaxis protein histidine kinase CheA
COG0644	C	Dehydrogenase (flavoprotein)
COG0645	R	Predicted kinase
COG0646	E	Methionine synthase I (cobalamin-dependent), methyltransferase domain
COG0647	F	Ribonucleotide monophosphatase NagD, HAD superfamily
COG0648	L	Endonuclease IV
COG0649	C	NADH:ubiquinone oxidoreductase 49 kD subunit (chain D)
COG0650	C	Formate hydrogenlyase subunit 4
COG0651	CP	Formate hydrogenlyase subunit 3/Multisubunit Na+/H+ antiporter, MnhD subunit
COG0652	O	Peptidyl-prolyl cis-trans isomerase (rotamase) - cyclophilin family
COG0653	U	Preprotein translocase subunit SecA (ATPase, RNA helicase)
COG0654	HC	2-polyprenyl-6-methoxyphenol hydroxylase and related FAD-dependent oxidoreductases
COG0655	C	Multimeric flavodoxin WrbA
COG0656	Q	Aldo/keto reductase, related to diketogulonate reductase
COG0657	I	Acetyl esterase/lipase
COG0658	R	Predicted membrane metal-binding protein
COG0659	P	Sulfate permease or related transporter, MFS superfamily
COG0661	HT	Predicted unusual protein kinase regulating ubiquinone biosynthesis, AarF/ABC1/UbiB family
COG0662	G	Mannose-6-phosphate isomerase, cupin superfamily
COG0663	R	Carbonic anhydrase or acetyltransferase, isoleucine patch superfamily
COG0664	T	cAMP-binding domain of CRP or a regulatory subunit of cAMP-dependent protein kinases
COG0665	E	Glycine/D-amino acid oxidase (deaminating)
COG0666	T	Ankyrin repeat
COG0667	R	Predicted oxidoreductase (related to aryl-alcohol dehydrogenase)
COG0668	M	Small-conductance mechanosensitive channel
COG0669	H	Phosphopantetheine adenylyltransferase
COG0670	R	Integral membrane protein, interacts with FtsH
COG0671	I	Membrane-associated phospholipid phosphatase
COG0672	P	High-affinity Fe2+/Pb2+ permease
COG0673	R	Predicted dehydrogenase
COG0674	C	Pyruvate:ferredoxin oxidoreductase or related 2-oxoacid:ferredoxin oxidoreductase, alpha subunit
COG0675	X	Transposase
COG0676	G	D-hexose-6-phosphate mutarotase
COG0677	M	UDP-N-acetyl-D-mannosaminuronate dehydrogenase
COG0678	O	Peroxiredoxin
COG0679	R	Predicted permease
COG0680	C	Ni,Fe-hydrogenase maturation factor
COG0681	U	Signal peptidase I
COG0682	M	Prolipoprotein diacylglyceryltransferase
COG0683	E	ABC-type branched-chain amino acid transport system, periplasmic component
COG0684	J	Regulator of RNase E activity RraA
COG0685	E	5,10-methylenetetrahydrofolate reductase
COG0686	E	Alanine dehydrogenase
COG0687	E	Spermidine/putrescine-binding periplasmic protein
COG0688	I	Phosphatidylserine decarboxylase
COG0689	J	Ribonuclease PH
COG0690	U	Preprotein translocase subunit SecE
COG0691	O	tmRNA-binding protein
COG0692	L	Uracil DNA glycosylase
COG0693	R	Putative intracellular protease/amidase
COG0694	O	Fe-S cluster biogenesis protein NfuA, 4Fe-4S-binding domain
COG0695	O	Glutaredoxin
COG0696	G	Phosphoglycerate mutase (BPG-independent, AlkP superfamily)
COG0697	GER	Permease of the drug/metabolite transporter (DMT) superfamily
COG0698	G	Ribose 5-phosphate isomerase RpiB
COG0699	L	Replication fork clamp-binding protein CrfC (dynamin-like GTPase family)
COG0700	S	Spore maturation protein SpmB (function unknown)
COG0701	S	Uncharacterized membrane protein YraQ, UPF0718 family
COG0702	R	Uncharacterized conserved protein YbjT, contains NAD(P)-binding and DUF2867 domains
COG0703	E	Shikimate kinase
COG0704	P	Phosphate uptake regulator
COG0705	O	Membrane associated serine protease, rhomboid family
COG0706	M	Membrane protein insertase Oxa1/YidC/SpoIIIJ, required for the localization of integral membrane proteins
COG0707	M	UDP-N-acetylglucosamine:LPS N-acetylglucosamine transferase
COG0708	L	Exonuclease III
COG0709	E	Selenophosphate synthase
COG0710	E	3-dehydroquinate dehydratase
COG0711	C	FoF1-type ATP synthase, membrane subunit b or b'
COG0712	C	FoF1-type ATP synthase, delta subunit
COG0713	C	NADH:ubiquinone oxidoreductase subunit 11 or 4L (chain K)
COG0714	R	MoxR-like ATPase
COG0715	P	ABC-type nitrate/sulfonate/bicarbonate transport system, periplasmic component
COG0716	C	Flavodoxin
COG0717	F	Deoxycytidine triphosphate deaminase
COG0718	R	Conserved DNA-binding protein YbaB (function unknown)
COG0719	O	Fe-S cluster assembly scaffold protein SufB
COG0720	H	6-pyruvoyl-tetrahydropterin synthase
COG0721	J	Asp-tRNAAsn/Glu-tRNAGln amidotransferase C subunit
COG0722	E	3-deoxy-D-arabino-heptulosonate 7-phosphate (DAHP) synthase
COG0723	C	Rieske Fe-S protein
COG0724	J	RNA recognition motif (RRM) domain
COG0725	P	ABC-type molybdate transport system, periplasmic component
COG0726	GM	Peptidoglycan/xylan/chitin deacetylase, PgdA/CDA1 family
COG0727	R	Fe-S-cluster containining protein
COG0728	M	Peptidoglycan biosynthesis protein MviN/MurJ, putative lipid II flippase
COG0729	M	Outer membrane translocation and assembly module TamA
COG0730	S	Uncharacterized membrane protein YfcA
COG0731	J	Wyosine [tRNA(Phe)-imidazoG37] synthetase, radical SAM superfamily
COG0732	V	Restriction endonuclease S subunit
COG0733	R	Na+-dependent transporter, SNF family
COG0735	P	Fe2+ or Zn2+ uptake regulation protein
COG0736	I	Phosphopantetheinyl transferase (holo-ACP synthase)
COG0737	FV	2',3'-cyclic-nucleotide 2'-phosphodiesterase/5'- or 3'-nucleotidase, 5'-nucleotidase family
COG0738	G	Fucose permease
COG0739	M	Murein DD-endopeptidase MepM and murein hydrolase activator NlpD, contain LysM domain
COG0740	O	ATP-dependent protease ClpP, protease subunit
COG0741	M	Soluble lytic murein transglycosylase and related regulatory proteins (some contain LysM/invasin domains)
COG0742	J	16S rRNA G966 N2-methylase RsmD
COG0743	I	1-deoxy-D-xylulose 5-phosphate reductoisomerase
COG0744	M	Membrane carboxypeptidase (penicillin-binding protein)
COG0745	TK	DNA-binding response regulator, OmpR family, contains REC and winged-helix (wHTH) domain
COG0746	H	Molybdopterin-guanine dinucleotide biosynthesis protein A
COG0747	E	ABC-type transport system, periplasmic component
COG0748	P	Putative heme iron utilization protein
COG0749	L	DNA polymerase I - 3'-5' exonuclease and polymerase domains
COG0750	OK	Membrane-associated protease RseP, regulator of RpoE activity
COG0751	J	Glycyl-tRNA synthetase, beta subunit
COG0752	J	Glycyl-tRNA synthetase, alpha subunit
COG0753	P	Catalase
COG0754	E	Glutathionylspermidine synthase
COG0755	O	ABC-type transport system involved in cytochrome c biogenesis, permease component
COG0756	FV	dUTPase
COG0757	E	3-dehydroquinate dehydratase
COG0758	L	Predicted Rossmann fold nucleotide-binding protein DprA/Smf involved in DNA uptake
COG0759	M	Membrane-anchored protein YidD, putatitve component of membrane protein insertase Oxa1/YidC/SpoIIIJ
COG0760	O	Parvulin-like peptidyl-prolyl isomerase
COG0761	I	4-Hydroxy-3-methylbut-2-enyl diphosphate reductase IspH
COG0762	S	Uncharacterized conserved protein YggT, Ycf19 family
COG0763	M	Lipid A disaccharide synthetase
COG0764	I	3-hydroxymyristoyl/3-hydroxydecanoyl-(acyl carrier protein) dehydratase
COG0765	E	ABC-type amino acid transport system, permease component
COG0766	M	UDP-N-acetylglucosamine enolpyruvyl transferase
COG0767	M	ABC-type transporter Mla maintaining outer membrane lipid asymmetry, permease component MlaE
COG0768	DM	Cell division protein FtsI/penicillin-binding protein 2
COG0769	M	UDP-N-acetylmuramyl tripeptide synthase
COG0770	M	UDP-N-acetylmuramyl pentapeptide synthase
COG0771	M	UDP-N-acetylmuramoylalanine-D-glutamate ligase
COG0772	D	Bacterial cell division protein FtsW, lipid II flippase
COG0773	M	UDP-N-acetylmuramate-alanine ligase
COG0774	M	UDP-3-O-acyl-N-acetylglucosamine deacetylase
COG0775	F	Nucleoside phosphorylase
COG0776	L	Bacterial nucleoid DNA-binding protein
COG0777	I	Acetyl-CoA carboxylase beta subunit
COG0778	C	Nitroreductase
COG0779	J	Ribosome maturation factor RimP
COG0780	J	NADPH-dependent 7-cyano-7-deazaguanine reductase QueF, C-terminal domain, T-fold superfamily
COG0781	K	Transcription termination factor NusB
COG0782	K	Transcription elongation factor, GreA/GreB family
COG0783	PV	DNA-binding ferritin-like protein (oxidative damage protectant)
COG0784	T	CheY chemotaxis protein or a CheY-like REC (receiver) domain
COG0785	CO	Cytochrome c biogenesis protein CcdA
COG0786	E	Na+/glutamate symporter
COG0787	M	Alanine racemase
COG0788	F	Formyltetrahydrofolate hydrolase
COG0789	K	DNA-binding transcriptional regulator, MerR family
COG0790	T	TPR repeat
COG0791	M	Cell wall-associated hydrolase, NlpC family
COG0792	L	Predicted endonuclease distantly related to archaeal Holliday junction resolvase
COG0793	O	C-terminal processing protease CtpA/Prc, contains a PDZ domain
COG0794	GM	D-arabinose 5-phosphate isomerase GutQ
COG0795	MN	Lipopolysaccharide export LptBFGC system, permease protein LptF
COG0796	M	Glutamate racemase
COG0797	M	Rare lipoprotein A, peptidoglycan hydrolase digesting "naked" glycans, contains C-terminal SPOR domain
COG0798	P	Arsenite efflux pump ArsB, ACR3 family
COG0799	J	Ribosomal silencing factor RsfS, regulates association of 30S and 50S subunits
COG0800	G	2-keto-3-deoxy-6-phosphogluconate aldolase
COG0801	H	7,8-dihydro-6-hydroxymethylpterin-pyrophosphokinase
COG0802	J	tRNA A37 threonylcarbamoyladenosine biosynthesis protein TsaE
COG0803	P	ABC-type Zn uptake system ZnuABC, Zn-binding component ZnuA
COG0804	E	Urease alpha subunit
COG0805	U	Sec-independent protein secretion pathway component TatC
COG0806	J	Ribosomal 30S subunit maturation factor RimM, required for 16S rRNA processing
COG0807	H	GTP cyclohydrolase II
COG0809	J	S-adenosylmethionine:tRNA-ribosyltransferase-isomerase (queuine synthetase)
COG0810	M	Periplasmic protein TonB, links inner and outer membranes
COG0811	U	Biopolymer transport protein ExbB/TolQ
COG0812	M	UDP-N-acetylenolpyruvoylglucosamine reductase
COG0813	F	Purine-nucleoside phosphorylase
COG0814	E	Amino acid permease
COG0815	M	Apolipoprotein N-acyltransferase
COG0816	K	RNase H-fold protein, predicted Holliday junction resolvase in Firmicutes and mycoplasms, involved in anti-termination at Rho-dependent terminators
COG0817	L	Holliday junction resolvasome RuvABC endonuclease subunit
COG0818	I	Diacylglycerol kinase
COG0819	H	Thiaminase
COG0820	J	Adenine C2-methylase RlmN of 23S rRNA A2503 and tRNA A37
COG0821	I	4-hydroxy-3-methylbut-2-en-1-yl diphosphate synthase IspG/GcpE
COG0822	O	NifU homolog involved in Fe-S cluster formation
COG0823	U	Periplasmic component of the Tol biopolymer transport system
COG0824	I	Acyl-CoA thioesterase FadM
COG0825	I	Acetyl-CoA carboxylase alpha subunit
COG0826	O	Collagenase-like protease, PrtC family
COG0827	L	Adenine-specific DNA methylase
COG0828	J	Ribosomal protein S21
COG0829	O	Urease accessory protein UreH
COG0830	O	Urease accessory protein UreF
COG0831	E	Urease gamma subunit
COG0832	E	Urease beta subunit
COG0833	E	Amino acid permease
COG0834	ET	ABC-type amino acid transport/signal transduction system, periplasmic component/domain
COG0835	NT	Chemotaxis signal transduction protein
COG0836	M	Mannose-1-phosphate guanylyltransferase
COG0837	G	Glucokinase
COG0838	C	NADH:ubiquinone oxidoreductase subunit 3 (chain A)
COG0839	C	NADH:ubiquinone oxidoreductase subunit 6 (chain J)
COG0840	NT	Methyl-accepting chemotaxis protein
COG0841	V	Multidrug efflux pump subunit AcrB
COG0842	V	ABC-type multidrug transport system, permease component
COG0843	C	Heme/copper-type cytochrome/quinol oxidase, subunit 1
COG0845	MV	Multidrug efflux pump subunit AcrA (membrane-fusion protein)
COG0846	O	NAD-dependent protein deacetylase, SIR2 family
COG0847	L	DNA polymerase III, epsilon subunit or related 3'-5' exonuclease
COG0848	U	Biopolymer transport protein ExbD
COG0849	D	Cell division ATPase FtsA
COG0850	D	Septum formation inhibitor MinC
COG0851	D	Septum formation topological specificity factor MinE
COG0852	C	NADH:ubiquinone oxidoreductase 27 kD subunit (chain C)
COG0853	H	Aspartate 1-decarboxylase
COG0854	H	Pyridoxine 5'-phosphate synthase PdxJ
COG0855	P	Polyphosphate kinase
COG0856	F	Orotate phosphoribosyltransferase homolog
COG0857	R	BioD-like N-terminal domain of phosphotransacetylase
COG0858	J	Ribosome-binding factor A
COG0859	M	ADP-heptose:LPS heptosyltransferase
COG0860	M	N-acetylmuramoyl-L-alanine amidase
COG0861	P	Membrane protein TerC, possibly involved in tellurium resistance
COG0863	L	DNA modification methylase
COG0864	K	Metal-responsive transcriptional regulator, contains CopG/Arc/MetJ DNA-binding domain
COG1001	F	Adenine deaminase
COG1002	V	Type II restriction/modification system, DNA methylase subunit YeeA
COG1003	E	Glycine cleavage system protein P (pyridoxal-binding), C-terminal domain
COG1004	M	UDP-glucose 6-dehydrogenase
COG1005	C	NADH:ubiquinone oxidoreductase subunit 1 (chain H)
COG1006	P	Multisubunit Na+/H+ antiporter, MnhC subunit
COG1007	C	NADH:ubiquinone oxidoreductase subunit 2 (chain N)
COG1008	C	NADH:ubiquinone oxidoreductase subunit 4 (chain M)
COG1009	CP	NADH:ubiquinone oxidoreductase subunit 5 (chain L)/Multisubunit Na+/H+ antiporter, MnhA subunit
COG1010	H	Precorrin-3B methylase
COG1011	H	FMN phosphatase YigB, HAD superfamily
COG1012	C	Acyl-CoA reductase or other NAD-dependent aldehyde dehydrogenase
COG1013	C	Pyruvate:ferredoxin oxidoreductase or related 2-oxoacid:ferredoxin oxidoreductase, beta subunit
COG1014	C	Pyruvate:ferredoxin oxidoreductase or related 2-oxoacid:ferredoxin oxidoreductase, gamma subunit
COG1015	G	Phosphopentomutase
COG1017	C	Hemoglobin-like flavoprotein
COG1018	C	Ferredoxin-NADP reductase
COG1019	H	Phosphopantetheine adenylyltransferase
COG1020	Q	Non-ribosomal peptide synthetase component F
COG1021	Q	Non-ribosomal peptide synthetase component E (peptide arylation enzyme)
COG1022	I	Long-chain acyl-CoA synthetase (AMP-forming)
COG1023	G	6-phosphogluconate dehydrogenase (decarboxylating)
COG1024	I	Enoyl-CoA hydratase/carnithine racemase
COG1025	O	Secreted/periplasmic Zn-dependent peptidases, insulinase-like
COG1026	O	Zn-dependent peptidase, M16 (insulinase) family
COG1027	E	Aspartate ammonia-lyase
COG1028	IQR	NAD(P)-dependent dehydrogenase, short-chain alcohol dehydrogenase family
COG1029	C	Formylmethanofuran dehydrogenase subunit B
COG1030	O	Membrane-bound serine protease (ClpP class)
COG1031	R	Radical SAM superfamily enzyme with C-terminal helix-hairpin-helix motif
COG1032	R	Radical SAM superfamily enzyme YgiQ, UPF0313 family
COG1033	R	Predicted exporter protein, RND superfamily
COG1034	C	NADH dehydrogenase/NADH:ubiquinone oxidoreductase 75 kD subunit (chain G)
COG1035	C	Coenzyme F420-reducing hydrogenase, beta subunit
COG1036	C	Archaeal flavoprotein
COG1038	C	Pyruvate carboxylase
COG1039	L	Ribonuclease HIII
COG1040	R	Predicted amidophosphoribosyltransferases
COG1041	J	tRNA G10 N-methylase Trm11
COG1042	C	Acyl-CoA synthetase (NDP forming)
COG1043	M	Acyl-[acyl carrier protein]--UDP-N-acetylglucosamine O-acyltransferase
COG1044	M	UDP-3-O-[3-hydroxymyristoyl] glucosamine N-acyltransferase
COG1045	E	Serine acetyltransferase
COG1047	O	FKBP-type peptidyl-prolyl cis-trans isomerase 2
COG1048	C	Aconitase A
COG1049	C	Aconitase B
COG1051	F	ADP-ribose pyrophosphatase YjhB, NUDIX family
COG1052	CHR	Lactate dehydrogenase or related 2-hydroxyacid dehydrogenase
COG1053	C	Succinate dehydrogenase/fumarate reductase, flavoprotein subunit
COG1054	R	Predicted sulfurtransferase
COG1055	P	Na+/H+ antiporter NhaD or related arsenite permease
COG1056	H	Nicotinamide mononucleotide adenylyltransferase
COG1057	H	Nicotinic acid mononucleotide adenylyltransferase
COG1058	R	Predicted nucleotide-utilizing enzyme related to molybdopterin-biosynthesis enzyme MoeA
COG1059	LV	Thermostable 8-oxoguanine DNA glycosylase
COG1060	H	2-iminoacetate synthase ThiH (tyrosine cleavage enzyme, thamine biosynthesis)
COG1061	KL	Superfamily II DNA or RNA helicase
COG1062	R	Zn-dependent alcohol dehydrogenase
COG1063	ER	Threonine dehydrogenase or related Zn-dependent dehydrogenase
COG1064	G	D-arabinose 1-dehydrogenase, Zn-dependent alcohol dehydrogenase family
COG1066	O	Predicted ATP-dependent serine protease
COG1067	O	Predicted ATP-dependent protease
COG1069	G	Ribulose kinase
COG1070	G	Sugar (pentulose or hexulose) kinase
COG1071	C	TPP-dependent pyruvate or acetoin dehydrogenase subunit alpha
COG1072	H	Panthothenate kinase
COG1073	T	Fermentation-respiration switch protein FrsA, has esterase activity, DUF1100 family
COG1074	L	ATP-dependent exoDNAse (exonuclease V) beta subunit (contains helicase and exonuclease domains)
COG1075	I	Triacylglycerol esterase/lipase EstA, alpha/beta hydrolase fold
COG1076	O	DnaJ-domain-containing proteins 1
COG1077	D	Actin-like ATPase involved in cell morphogenesis
COG1078	R	HD superfamily phosphohydrolase
COG1079	R	ABC-type uncharacterized transport system, permease component
COG1080	G	Phosphoenolpyruvate-protein kinase (PTS system EI component in bacteria)
COG1082	G	Sugar phosphate isomerase/epimerase
COG1083	M	CMP-N-acetylneuraminic acid synthetase
COG1084	R	GTP-binding protein, GTP1/Obg family
COG1085	G	Galactose-1-phosphate uridylyltransferase
COG1086	MO	NDP-sugar epimerase, includes UDP-GlcNAc-inverting 4,6-dehydratase FlaA1 and capsular polysaccharide biosynthesis protein EpsC
COG1087	M	UDP-glucose 4-epimerase
COG1088	M	dTDP-D-glucose 4,6-dehydratase
COG1089	M	GDP-D-mannose dehydratase
COG1090	R	NAD dependent epimerase/dehydratase family enzyme
COG1091	M	dTDP-4-dehydrorhamnose reductase
COG1092	J	23S rRNA G2069 N7-methylase RlmK or C1962 C5-methylase RlmI
COG1093	J	Translation initiation factor 2, alpha subunit (eIF-2alpha)
COG1094	J	rRNA processing protein Krr1/Pno1, contains KH domain
COG1095	K	DNA-directed RNA polymerase, subunit E'/Rpb7
COG1096	J	Exosome complex RNA-binding protein Csl4, contains S1 and Zn-ribbon domains
COG1097	J	Exosome complex RNA-binding protein Rrp4, contains S1 and KH domains
COG1098	R	Predicted RNA-binding protein, contains ribosomal protein S1 (RPS1) domain
COG1099	R	Predicted metal-dependent hydrolase, TIM-barrel fold
COG1100	R	GTPase SAR1 family domain
COG1101	R	ABC-type uncharacterized transport system, ATPase component
COG1102	F	Cytidylate kinase
COG1103	J	Archaeal Cys-tRNA synthase (O-phospho-L-seryl-tRNA:Cys-tRNA synthase)
COG1104	E	Cysteine sulfinate desulfinase/cysteine desulfurase or related enzyme
COG1105	G	Fructose-1-phosphate kinase or kinase (PfkB)
COG1106	R	ATPase/GTPase, AAA15 family
COG1107	L	Archaea-specific RecJ-like exonuclease, contains DnaJ-type Zn finger domain
COG1108	P	ABC-type Mn2+/Zn2+ transport system, permease component
COG1109	G	Phosphomannomutase
COG1110	L	Reverse gyrase
COG1111	L	ERCC4-related helicase
COG1112	L	Superfamily I DNA and/or RNA helicase
COG1113	E	L-asparagine transporter and related permeases
COG1114	E	Branched-chain amino acid permeases
COG1115	E	Na+/alanine symporter
COG1116	P	ABC-type nitrate/sulfonate/bicarbonate transport system, ATPase component
COG1117	P	ABC-type phosphate transport system, ATPase component
COG1118	P	ABC-type sulfate/molybdate transport systems, ATPase component
COG1119	P	ABC-type molybdenum transport system, ATPase component/photorepair protein PhrA
COG1120	PH	ABC-type cobalamin/Fe3+-siderophores transport system, ATPase component
COG1121	P	ABC-type Mn2+/Zn2+ transport system, ATPase component
COG1122	PR	Energy-coupling factor transporter ATP-binding protein EcfA2
COG1123	O	ABC-type glutathione transport system ATPase component, contains duplicated ATPase domain
COG1124	EP	ABC-type dipeptide/oligopeptide/nickel transport system, ATPase component
COG1125	E	ABC-type proline/glycine betaine transport system, ATPase component
COG1126	E	ABC-type polar amino acid transport system, ATPase component
COG1127	M	ABC-type transporter Mla maintaining outer membrane lipid asymmetry, ATPase component MlaF
COG1129	G	ABC-type sugar transport system, ATPase component
COG1131	V	ABC-type multidrug transport system, ATPase component
COG1132	V	ABC-type multidrug transport system, ATPase and permease component
COG1133	I	ABC-type long-chain fatty acid transport system, fused permease and ATPase components
COG1134	GM	ABC-type polysaccharide/polyol phosphate transport system, ATPase component
COG1135	E	ABC-type methionine transport system, ATPase component
COG1136	M	ABC-type lipoprotein export system, ATPase component
COG1137	M	ABC-type lipopolysaccharide export system, ATPase component
COG1138	CO	Cytochrome c biogenesis factor
COG1139	C	L-lactate utilization protein LutB, contains a ferredoxin-type domain
COG1140	CP	Nitrate reductase beta subunit
COG1141	C	Ferredoxin
COG1142	C	Fe-S-cluster-containing hydrogenase component 2
COG1143	C	Formate hydrogenlyase subunit 6/NADH:ubiquinone oxidoreductase 23 kD subunit (chain I)
COG1144	C	Pyruvate:ferredoxin oxidoreductase or related 2-oxoacid:ferredoxin oxidoreductase, delta subunit
COG1145	C	Ferredoxin
COG1146	F	NAD-dependent dihydropyrimidine dehydrogenase, PreA subunit
COG1148	C	Heterodisulfide reductase, subunit A (polyferredoxin)
COG1149	R	MinD superfamily P-loop ATPase, contains an inserted ferredoxin domain
COG1150	C	Heterodisulfide reductase, subunit C
COG1151	PC	Hydroxylamine reductase (hybrid-cluster protein)
COG1152	C	CO dehydrogenase/acetyl-CoA synthase alpha subunit
COG1153	C	Formylmethanofuran dehydrogenase subunit D
COG1154	HI	Deoxyxylulose-5-phosphate synthase
COG1155	C	Archaeal/vacuolar-type H+-ATPase catalytic subunit A/Vma1
COG1156	C	Archaeal/vacuolar-type H+-ATPase subunit B/Vma2
COG1157	NU	Flagellar biosynthesis/type III secretory pathway ATPase
COG1158	K	Transcription termination factor Rho
COG1159	J	GTPase Era, involved in 16S rRNA processing
COG1160	R	Predicted GTPases
COG1161	J	Ribosome biogenesis GTPase A
COG1162	J	Putative ribosome biogenesis GTPase RsgA
COG1163	J	Ribosome-interacting GTPase 1
COG1164	E	Oligoendopeptidase F
COG1165	H	2-succinyl-5-enolpyruvyl-6-hydroxy-3-cyclohexene-1-carboxylate synthase
COG1166	E	Arginine decarboxylase (spermidine biosynthesis)
COG1167	KE	DNA-binding transcriptional regulator, MocR family, contains an aminotransferase domain
COG1168	ER	Bifunctional PLP-dependent enzyme with beta-cystathionase and maltose regulon repressor activities
COG1169	HQ	Isochorismate synthase EntC
COG1171	E	Threonine dehydratase
COG1172	G	Ribose/xylose/arabinose/galactoside ABC-type transport system, permease component
COG1173	EP	ABC-type dipeptide/oligopeptide/nickel transport system, permease component
COG1174	E	ABC-type proline/glycine betaine transport system, permease component
COG1175	G	ABC-type sugar transport system, permease component
COG1176	E	ABC-type spermidine/putrescine transport system, permease component I
COG1177	E	ABC-type spermidine/putrescine transport system, permease component II
COG1178	P	ABC-type Fe3+ transport system, permease component
COG1179	J	tRNA A37 threonylcarbamoyladenosine dehydratase
COG1180	O	Pyruvate-formate lyase-activating enzyme
COG1181	MR	D-alanine-D-alanine ligase and related ATP-grasp enzymes
COG1182	C	FMN-dependent NADH-azoreductase
COG1183	I	Phosphatidylserine synthase
COG1184	J	Translation initiation factor 2B subunit, eIF-2B alpha/beta/delta family
COG1185	J	Polyribonucleotide nucleotidyltransferase (polynucleotide phosphorylase)
COG1186	J	Protein chain release factor B
COG1187	J	16S rRNA U516 pseudouridylate synthase RsuA and related 23S rRNA U2605, pseudouridylate synthases
COG1188	J	Ribosomal 50S subunit-recycling heat shock protein, contains S4 domain
COG1189	J	Predicted rRNA methylase YqxC, contains S4 and FtsJ domains
COG1190	J	Lysyl-tRNA synthetase (class II)
COG1191	K	DNA-directed RNA polymerase specialized sigma subunit
COG1192	N	Cellulose biosynthesis protein BcsQ
COG1193	L	dsDNA-specific endonuclease/ATPase MutS2
COG1194	L	Adenine-specific DNA glycosylase, acts on AG and A-oxoG pairs
COG1195	L	Recombinational DNA repair ATPase RecF
COG1196	D	Chromosome segregation ATPase
COG1197	LK	Transcription-repair coupling factor (superfamily II helicase)
COG1198	L	Primosomal protein N' (replication factor Y) - superfamily II helicase
COG1199	L	Rad3-related DNA helicase
COG1200	L	RecG-like helicase
COG1201	L	Lhr-like helicase
COG1202	L	Superfamily II helicase, archaea-specific
COG1203	V	CRISPR/Cas system-associated endonuclease/helicase Cas3
COG1204	L	Replicative superfamily II helicase
COG1205	L	ATP-dependent helicase YprA, contains C-terminal metal-binding DUF1998 domain
COG1206	J	Folate-dependent tRNA-U54 methylase TrmFO/GidA
COG1207	M	Bifunctional protein GlmU, N-acetylglucosamine-1-phosphate-uridyltransferase/glucosamine-1-phosphate-acetyltransferase
COG1208	JM	NDP-sugar pyrophosphorylase, includes eIF-2Bgamma, eIF-2Bepsilon, and LPS biosynthesis proteins
COG1209	M	dTDP-glucose pyrophosphorylase
COG1210	M	UTP-glucose-1-phosphate uridylyltransferase
COG1211	I	2-C-methyl-D-erythritol 4-phosphate cytidylyltransferase
COG1212	M	CMP-2-keto-3-deoxyoctulosonic acid synthetase
COG1213	I	Choline kinase
COG1214	J	tRNA A37 threonylcarbamoyladenosine modification protein TsaB
COG1215	N	Glycosyltransferase, catalytic subunit of cellulose synthase and poly-beta-1,6-N-acetylglucosamine synthase
COG1216	G	Glycosyltransferase, GT2 family
COG1217	T	Predicted membrane GTPase involved in stress response
COG1218	P	3'-Phosphoadenosine 5'-phosphosulfate (PAPS) 3'-phosphatase
COG1219	O	ATP-dependent protease Clp, ATPase subunit
COG1220	O	ATP-dependent protease HslVU (ClpYQ), ATPase subunit
COG1221	KT	Transcriptional regulators containing an AAA-type ATPase domain and a DNA-binding domain
COG1222	O	ATP-dependent 26S proteasome regulatory subunit
COG1223	R	Predicted ATPase, AAA+ superfamily
COG1224	K	DNA helicase TIP49, TBP-interacting protein
COG1225	O	Peroxiredoxin
COG1226	P	Voltage-gated potassium channel Kch
COG1227	CP	Inorganic pyrophosphatase/exopolyphosphatase
COG1228	Q	Imidazolonepropionase or related amidohydrolase
COG1229	C	Formylmethanofuran dehydrogenase subunit A
COG1230	P	Co/Zn/Cd efflux system component
COG1231	E	Monoamine oxidase
COG1232	H	Protoporphyrinogen oxidase
COG1233	Q	Phytoene dehydrogenase-related protein
COG1234	J	Ribonuclease BN, tRNA processing enzyme
COG1235	P	Phosphoribosyl 1,2-cyclic phosphodiesterase
COG1236	J	RNA processing exonuclease, beta-lactamase fold, Cft2 family
COG1237	R	Metal-dependent hydrolase, beta-lactamase superfamily II
COG1238	S	Uncharacterized membrane protein YqaA, SNARE-associated domain
COG1239	H	Mg-chelatase subunit ChlI
COG1240	H	Mg-chelatase subunit ChlD
COG1241	L	DNA replicative helicase MCM subunit Mcm2, Cdc46/Mcm family
COG1242	R	Radical SAM superfamily enzyme
COG1243	KB	Histone acetyltransferase, component of the RNA polymerase elongator complex
COG1244	R	Uncharacterized Fe-S cluster-containing protein. MiaB family
COG1245	J	Translation initiation factor RLI1, contains Fe-S and AAA+ ATPase domains
COG1246	E	N-acetylglutamate synthase or related acetyltransferase, GNAT family
COG1247	E	L-amino acid N-acyltransferase YncA
COG1249	C	Pyruvate/2-oxoglutarate dehydrogenase complex, dihydrolipoamide dehydrogenase (E3) component or related enzyme
COG1250	I	3-hydroxyacyl-CoA dehydrogenase
COG1251	C	NAD(P)H-nitrite reductase, large subunit
COG1252	C	NADH dehydrogenase, FAD-containing subunit
COG1253	R	Hemolysin or related protein, contains CBS domains
COG1254	C	Acylphosphatase
COG1255	S	Uncharacterized protein, UPF0146 family
COG1256	N	Flagellar hook-associated protein FlgK
COG1257	I	Hydroxymethylglutaryl-CoA reductase
COG1258	J	tRNA U54 and U55 pseudouridine synthase Pus10
COG1259	R	Bifunctional DNase/RNase
COG1260	I	Myo-inositol-1-phosphate synthase
COG1261	N	Flagella basal body P-ring formation protein FlgA
COG1262	O	Formylglycine-generating enzyme, required for sulfatase activity, contains SUMF1/FGE domain
COG1263	G	Phosphotransferase system IIC components, glucose/maltose/N-acetylglucosamine-specific
COG1264	G	Phosphotransferase system IIB components
COG1266	O	Membrane protease YdiL, CAAX protease family
COG1267	I	Phosphatidylglycerophosphatase A
COG1268	H	Biotin transporter BioY
COG1269	C	Archaeal/vacuolar-type H+-ATPase subunit I/STV1
COG1270	H	Cobalamin biosynthesis protein CobD/CbiB
COG1271	C	Cytochrome bd-type quinol oxidase, subunit 1
COG1272	U	Predicted membrane channel-forming protein YqfA, hemolysin III family
COG1273	L	Non-homologous end joining protein Ku, dsDNA break repair
COG1274	C	Phosphoenolpyruvate carboxykinase, GTP-dependent
COG1275	V	Tellurite resistance protein TehA and related permeases
COG1276	P	Putative copper export protein
COG1277	O	ABC-type transport system involved in multi-copper enzyme maturation, permease component
COG1278	K	Cold shock protein, CspA family
COG1279	E	Arginine exporter protein ArgO
COG1280	E	Threonine/homoserine/homoserine lactone efflux protein
COG1281	O	Redox-regulated molecular chaperone, HSP33 family
COG1282	C	NAD/NADP transhydrogenase beta subunit
COG1283	P	Na+/phosphate symporter
COG1284	S	Uncharacterized membrane-anchored protein YitT, contains DUF161 and DUF2179 domains
COG1285	S	Uncharacterized membrane protein YhiD, involved in acid resistance
COG1286	S	Uncharacterized membrane protein, required for colicin V production
COG1287	O	Asparagine N-glycosylation enzyme, membrane subunit Stt3
COG1288	R	Uncharacterized membrane protein YfcC, ion transporter superfamily
COG1289	S	Uncharacterized membrane protein YccC
COG1290	C	Cytochrome b subunit of the bc complex
COG1291	N	Flagellar motor component MotA
COG1292	M	Choline-glycine betaine transporter
COG1293	J	Predicted component of the ribosome quality control (RQC) complex, YloA/Tae2 family, contains fibronectin-binding (FbpA) and DUF814 domains
COG1294	C	Cytochrome bd-type quinol oxidase, subunit 2
COG1295	S	Uncharacterized membrane protein, BrkB/YihY/UPF0761 family (not an RNase)
COG1296	E	Predicted branched-chain amino acid permease (azaleucine resistance)
COG1297	S	Uncharacterized membrane protein, oligopeptide transporter (OPT) family
COG1298	N	Flagellar biosynthesis pathway, component FlhA
COG1299	G	Phosphotransferase system, fructose-specific IIC component
COG1300	D	Uncharacterized membrane protein SpoIIM, required for sporulation
COG1301	C	Na+/H+-dicarboxylate symporter
COG1302	S	Uncharacterized conserved protein YloU, alkaline shock protein (Asp23) family
COG1303	R	Predicted rRNA methylase, SpoU family
COG1304	CIR	FMN-dependent dehydrogenase, includes L-lactate dehydrogenase and type II isopentenyl diphosphate isomerase
COG1305	O	Transglutaminase-like enzyme, putative cysteine protease
COG1306	S	Uncharacterized protein
COG1307	I	Fatty acid-binding protein DegV (function unknown)
COG1308	K	Transcription factor homologous to NACalpha-BTF3
COG1309	K	DNA-binding transcriptional regulator, AcrR family
COG1310	O	Proteasome lid subunit RPN8/RPN11, contains Jab1/MPN domain metalloenzyme (JAMM) motif
COG1311	L	Archaeal DNA polymerase II, small subunit/DNA polymerase delta, subunit B
COG1312	G	D-mannonate dehydratase
COG1313	R	Uncharacterized Fe-S protein PflX, radical SAM superfamily
COG1314	U	Preprotein translocase subunit SecG
COG1315	S	Uncharacterized conserved protein, DUF342 family
COG1316	M	Anionic cell wall polymer biosynthesis enzyme, LytR-Cps2A-Psr (LCP) family
COG1317	NU	Flagellar biosynthesis/type III secretory pathway protein FliH
COG1318	K	Predicted transcriptional regulator
COG1319	C	CO or xanthine dehydrogenase, FAD-binding subunit
COG1320	P	Multisubunit Na+/H+ antiporter, MnhG subunit
COG1321	K	Mn-dependent transcriptional regulator, DtxR family
COG1322	L	DNA anti-recombination protein (rearrangement mutator) RmuC
COG1323	R	Predicted nucleotidyltransferase
COG1324	P	Uncharacterized protein involved in tolerance to divalent cations
COG1325	J	Exosome subunit, RNA binding protein with dsRBD fold
COG1326	R	Uncharacterized archaeal Zn-finger protein
COG1327	K	Transcriptional regulator NrdR, contains Zn-ribbon and ATP-cone domains
COG1328	F	Anaerobic ribonucleoside-triphosphate reductase
COG1329	K	RNA polymerase-interacting regulator, CarD/CdnL/TRCF family
COG1330	L	Exonuclease V gamma subunit
COG1331	R	Uncharacterized conserved protein YyaL, SSP411 family, contains thoiredoxin and six-hairpin glycosidase-like domains
COG1332	V	CRISPR/Cas system CSM-associated protein Csm5, group 7 of RAMP superfamily
COG1333	CO	Cytochrome c biogenesis protein ResB
COG1334	R	Uncharacterized conserved protein, FlaG/YvyC family
COG1335	HR	Nicotinamidase-related amidase
COG1336	V	CRISPR/Cas system CMR subunit Cmr4, Cas7 group, RAMP superfamily
COG1337	V	CRISPR/Cas system CSM-associated protein Csm3, group 7 of RAMP superfamily
COG1338	N	Flagellar biosynthetic protein FliP
COG1339	H	Archaeal CTP-dependent riboflavin kinase
COG1340	S	Uncharacterized coiled-coil protein, contains DUF342 domain
COG1341	J	Polynucleotide 5'-kinase, involved in rRNA processing
COG1342	R	Predicted DNA-binding protein, UPF0251 family
COG1343	V	CRISPR/Cas system-associated endoribonuclease Cas2
COG1344	N	Flagellin and related hook-associated protein FlgL
COG1345	N	Flagellar capping protein FliD
COG1346	M	Putative effector of murein hydrolase
COG1347	C	Na+-transporting NADH:ubiquinone oxidoreductase, subunit NqrD
COG1348	P	Nitrogenase subunit NifH, an ATPase
COG1349	KG	DNA-binding transcriptional regulator of sugar metabolism, DeoR/GlpR family
COG1350	E	Predicted alternative tryptophan synthase beta-subunit (paralog of TrpB)
COG1351	F	Thymidylate synthase ThyX
COG1352	NT	Methylase of chemotaxis methyl-accepting proteins
COG1353	V	CRISPR/Cas system-associated protein Cas10, large subunit of type III CRISPR-Cas systems, contains HD superfamily nuclease domain
COG1354	L	Chromatin segregation and condensation protein Rec8/ScpA/Scc1, kleisin family
COG1355	R	Predicted class III extradiol dioxygenase, MEMO1 family
COG1356	K	Transcriptional regulator
COG1357	S	Uncharacterized protein YjbI, contains pentapeptide repeats
COG1358	J	Ribosomal protein L7Ae or related RNA K-turn-binding protein
COG1359	C	Quinol monooxygenase YgiN
COG1360	N	Flagellar motor protein MotB
COG1361	S	Uncharacterized conserved protein
COG1362	E	Aspartyl aminopeptidase
COG1363	EG	Putative aminopeptidase FrvX
COG1364	E	N-acetylglutamate synthase (N-acetylornithine aminotransferase)
COG1365	R	Predicted ATPase, PP-loop superfamily
COG1366	T	Anti-anti-sigma regulatory factor (antagonist of anti-sigma factor)
COG1367	V	CRISPR/Cas system CMR-associated protein Cmr1, group 7 of RAMP superfamily
COG1368	M	Phosphoglycerol transferase MdoB or a related enzyme of AlkP superfamily
COG1369	J	RNase P/RNase MRP subunit POP5
COG1370	J	tRNA-guanine transglycosylase, archaeosine-15-forming
COG1371	R	SHS2 domain protein implicated in nucleic acid metabolism
COG1372	LX	Intein/homing endonuclease
COG1373	R	Predicted ATPase, AAA+ superfamily
COG1374	J	Rbosome biogenesis protein Nip4, contains PUA domain
COG1376	M	Lipoprotein-anchoring transpeptidase ErfK/SrfK
COG1377	N	Flagellar biosynthesis protein FlhB
COG1378	K	Sugar-specific transcriptional regulator TrmB
COG1379	R	PHP family phosphoesterase with a Zn ribbon
COG1380	R	Putative effector of murein hydrolase LrgA, UPF0299 family
COG1381	L	Recombinational DNA repair protein (RecF pathway)
COG1382	O	Prefoldin, chaperonin cofactor
COG1383	J	Ribosomal protein S17E
COG1384	J	Lysyl-tRNA synthetase, class I
COG1385	J	16S rRNA U1498 N3-methylase RsmE
COG1386	K	Chromosome segregation and condensation protein ScpB
COG1387	ER	Histidinol phosphatase or related hydrolase of the PHP family
COG1388	M	LysM repeat
COG1389	L	DNA topoisomerase VI, subunit B
COG1390	C	Archaeal/vacuolar-type H+-ATPase subunit E/Vma4
COG1391	O	Glutamine synthetase adenylyltransferase
COG1392	S	Uncharacterized conserved protein YkaA, distantly related to PhoU, UPF0111/DUF47 family
COG1393	P	Arsenate reductase and related proteins, glutaredoxin family
COG1394	C	Archaeal/vacuolar-type H+-ATPase subunit D/Vma8
COG1395	K	Predicted transcriptional regulator
COG1396	K	Transcriptional regulator, contains XRE-family HTH domain
COG1397	O	ADP-ribosylglycohydrolase
COG1398	I	Fatty-acid desaturase
COG1399	S	Uncharacterized metal-binding protein YceD, DUF177 family
COG1400	U	Signal recognition particle subunit SEC65
COG1401	V	5-methylcytosine-specific restriction endonuclease McrBC, GTP-binding regulatory subunit McrB
COG1402	HQ	Creatinine amidohydrolase/Fe(II)-dependent formamide hydrolase involved in riboflavin and F420 biosynthesis
COG1403	V	5-methylcytosine-specific restriction endonuclease McrA
COG1404	O	Serine protease, subtilisin family
COG1405	K	Transcription initiation factor TFIIIB, Brf1 subunit/Transcription initiation factor TFIIB
COG1406	N	Chemotaxis protein CheX, a CheY~P-specific phosphatase
COG1407	R	Metallophosphoesterase superfamily enzyme
COG1408	R	Predicted phosphohydrolase, MPP superfamily
COG1409	T	3',5'-cyclic AMP phosphodiesterase CpdA
COG1410	E	Methionine synthase I, cobalamin-binding domain
COG1411	R	Uncharacterized protein related to proFAR isomerase (HisA)
COG1412	J	rRNA-processing protein FCF1
COG1413	R	HEAT repeat
COG1414	K	DNA-binding transcriptional regulator, IclR family
COG1415	S	Uncharacterized protein
COG1416	P	Intracellular sulfur oxidation protein, DsrE/DsrF family
COG1417	S	Uncharacterized protein
COG1418	JR	HD superfamily phosphodieaserase, includes HD domain of RNase Y
COG1419	N	Flagellar biosynthesis GTPase FlhF
COG1420	K	Transcriptional regulator of heat shock response
COG1421	V	CRISPR/Cas system CSM-associated protein Csm2, small subunit
COG1422	S	Uncharacterized archaeal membrane protein, DUF106 family, distantly related to YidC/Oxa1
COG1423	L	ATP-dependent RNA circularization protein, DNA/RNA ligase (PAB1020) family
COG1424	H	Pimeloyl-CoA synthetase
COG1426	D	Cytoskeletal protein RodZ, contains Xre-like HTH and DUF4115 domains
COG1427	R	Predicted periplasmic solute-binding protein
COG1428	F	Deoxyadenosine/deoxycytidine kinase
COG1429	H	Cobalamin biosynthesis protein CobN, Mg-chelatase
COG1430	S	Uncharacterized conserved membrane protein, UPF0127 family
COG1431	JV	Argonaute homolog, implicated in RNA metabolism and viral defense
COG1432	S	Uncharacterized conserved protein, LabA/DUF88 family
COG1433	O	Predicted Fe-Mo cluster-binding protein, NifX family
COG1434	R	Uncharacterized SAM-binding protein YcdF, DUF218 family
COG1435	F	Thymidine kinase
COG1436	C	Archaeal/vacuolar-type H+-ATPase subunit F/Vma7
COG1437	TR	Adenylate cyclase class IV, CYTH domain (includes archaeal enzymes of unknown function)
COG1438	K	Arginine repressor
COG1439	J	rRNA maturation endonuclease Nob1
COG1440	G	Phosphotransferase system cellobiose-specific component IIB
COG1441	H	O-succinylbenzoate synthase
COG1442	M	Lipopolysaccharide biosynthesis protein, LPS:glycosyltransferase
COG1443	I	Isopentenyldiphosphate isomerase
COG1444	J	tRNA(Met) C34 N-acetyltransferase TmcA
COG1445	G	Phosphotransferase system fructose-specific component IIB
COG1446	E	Isoaspartyl peptidase or L-asparaginase, Ntn-hydrolase superfamily
COG1447	G	Phosphotransferase system cellobiose-specific component IIA
COG1448	E	Aspartate/tyrosine/aromatic aminotransferase
COG1449	G	Alpha-amylase/alpha-mannosidase, GH57 family
COG1450	U	Type II secretory pathway component GspD/PulD (secretin)
COG1451	R	Predicted metal-dependent hydrolase
COG1452	M	LPS assembly outer membrane protein LptD (organic solvent tolerance protein OstA)
COG1453	R	Predicted oxidoreductase of the aldo/keto reductase family
COG1454	C	Alcohol dehydrogenase, class IV
COG1455	G	Phosphotransferase system cellobiose-specific component IIC
COG1456	C	CO dehydrogenase/acetyl-CoA synthase gamma subunit (corrinoid Fe-S protein)
COG1457	F	Purine-cytosine permease or related protein
COG1458	R	Predicted DNA-binding protein containing PIN domain, UPF0278 family
COG1459	NUW	Type II secretory pathway, component PulF
COG1460	K	DNA-directed RNA polymerase, subunit F
COG1461	R	Predicted kinase related to dihydroxyacetone kinase
COG1462	M	Curli biogenesis system outer membrane secretion channel CsgG
COG1463	M	ABC-type transporter Mla maintaining outer membrane lipid asymmetry, periplasmic component MlaD
COG1464	P	ABC-type metal ion transport system, periplasmic component/surface antigen
COG1465	E	3-dehydroquinate synthase, class II
COG1466	L	DNA polymerase III, delta subunit
COG1467	L	Eukaryotic-type DNA primase, catalytic (small) subunit
COG1468	V	CRISPR/Cas system-associated exonuclease Cas4, RecB family
COG1469	H	GTP cyclohydrolase FolE2
COG1470	S	Uncharacterized membrane protein
COG1471	J	Ribosomal protein S4E
COG1472	G	Periplasmic beta-glucosidase and related glycosidases
COG1473	R	Metal-dependent amidase/aminoacylase/carboxypeptidase
COG1474	L	Cdc6-related protein, AAA superfamily ATPase
COG1475	D	Chromosome segregation protein Spo0J, contains ParB-like nuclease domain
COG1476	K	DNA-binding transcriptional regulator, XRE-family HTH domain
COG1477	H	Thiamine biosynthesis lipoprotein ApbE
COG1478	H	F420-0:Gamma-glutamyl ligase (F420 biosynthesis)
COG1479	S	Uncharacterized conserved protein, contains ParB-like and HNH nuclease domains
COG1480	R	Membrane-associated HD superfamily phosphohydrolase
COG1481	K	DNA-binding transcriptional regulator WhiA, involved in cell division
COG1482	G	Mannose-6-phosphate isomerase, class I
COG1483	R	Predicted ATPase, AAA+ superfamily
COG1484	L	DNA replication protein DnaC
COG1485	R	Predicted ATPase
COG1486	G	Alpha-galactosidase/6-phospho-beta-glucosidase, family 4 of glycosyl hydrolase
COG1487	R	Predicted nucleic acid-binding protein, contains PIN domain
COG1488	H	Nicotinic acid phosphoribosyltransferase
COG1489	GT	DNA-binding protein, stimulates sugar fermentation
COG1490	J	D-Tyr-tRNAtyr deacylase
COG1491	R	Predicted nucleic acid-binding OB-fold protein
COG1492	H	Cobyric acid synthase
COG1493	T	Serine kinase of the HPr protein, regulates carbohydrate metabolism
COG1494	G	Fructose-1,6-bisphosphatase/sedoheptulose 1,7-bisphosphatase or related protein
COG1495	O	Disulfide bond formation protein DsbB
COG1496	P	Copper oxidase (laccase) domain
COG1497	K	Predicted transcriptional regulator
COG1498	J	RNA processing factor Prp31, contains Nop domain
COG1499	J	NMD protein affecting ribosome stability and mRNA decay
COG1500	J	Ribosome maturation protein Sdo1
COG1501	G	Alpha-glucosidase, glycosyl hydrolase family GH31
COG1502	I	Phosphatidylserine/phosphatidylglycerophosphate/cardiolipin synthase or related enzyme
COG1503	J	Peptide chain release factor 1 (eRF1)
COG1504	S	Uncharacterized protein
COG1505	E	Prolyl oligopeptidase PreP, S9A serine peptidase family
COG1506	E	Dipeptidyl aminopeptidase/acylaminoacyl peptidase
COG1507	S	Uncharacterized protein
COG1508	K	DNA-directed RNA polymerase specialized sigma subunit, sigma54 homolog
COG1509	E	L-lysine 2,3-aminomutase (EF-P beta-lysylation pathway)
COG1510	K	DNA-binding transcriptional regulator GbsR, MarR family
COG1511	S	Uncharacterized membrane protein YhgE, phage infection protein (PIP) family
COG1512	S	Uncharacterized membrane protein YgcG, contains a TPM-fold domain
COG1513	P	Cyanate lyase
COG1514	J	2'-5' RNA ligase
COG1515	L	Deoxyinosine 3'endonuclease (endonuclease V)
COG1516	NU	Flagellin-specific chaperone FliS
COG1517	V	CRISPR/Cas system-associated protein Csx1, contains CARF domain
COG1518	V	CRISPR/Cas system-associated endonuclease Cas1
COG1519	M	3-deoxy-D-manno-octulosonic-acid transferase
COG1520	M	Outer membrane protein assembly factor BamB, contains PQQ-like beta-propeller repeat
COG1521	H	Pantothenate kinase type III
COG1522	K	DNA-binding transcriptional regulator, Lrp family
COG1523	G	Pullulanase/glycogen debranching enzyme
COG1524	R	Predicted pyrophosphatase or phosphodiesterase, AlkP superfamily
COG1525	L	Endonuclease YncB, thermonuclease family
COG1526	C	Formate dehydrogenase assembly factor FdhD
COG1527	C	Archaeal/vacuolar-type H+-ATPase subunit C/Vma6
COG1528	P	Ferritin
COG1529	C	CO or xanthine dehydrogenase, Mo-binding subunit
COG1530	J	Ribonuclease G or E
COG1531	S	Uncharacterized protein, UPF0248 family
COG1532	R	Predicted RNA-binding protein
COG1533	L	DNA repair photolyase
COG1534	J	RNA-binding protein YhbY
COG1535	Q	Isochorismate hydrolase
COG1536	N	Flagellar motor switch protein FliG
COG1537	J	Stalled ribosome rescue protein Dom34, pelota family
COG1538	M	Outer membrane protein TolC
COG1539	H	Dihydroneopterin aldolase
COG1540	R	Lactam utilization protein B (function unknown)
COG1541	H	Phenylacetate-coenzyme A ligase PaaK, adenylate-forming domain family
COG1542	S	Uncharacterized protein
COG1543	G	Predicted glycosyl hydrolase, contains GH57 and DUF1957 domains
COG1544	J	Ribosome-associated translation inhibitor RaiA
COG1545	R	Uncharacterized OB-fold protein, contains Zn-ribbon domain
COG1546	H	Nicotinamide mononucleotide (NMN) deamidase PncC
COG1547	S	Predicted metal-dependent hydrolase
COG1548	S	Uncharacterized protein, hydantoinase/oxoprolinase family
COG1549	R	Predicted RNA-binding protein, contains uracil-DNA-glycosylase-like and PUA domains
COG1550	S	Uncharacterized conserved protein YlxP, DUF503 family
COG1551	T	sRNA-binding carbon storage regulator CsrA
COG1552	J	Ribosomal protein L40E
COG1553	P	Sulfur relay (sulfurtransferase) complex TusBCD TusD component, DsrE family
COG1554	G	Trehalose and maltose hydrolase (possible phosphorylase)
COG1555	L	DNA uptake protein ComE and related DNA-binding proteins
COG1556	C	L-lactate utilization protein LutC, contains LUD domain
COG1558	N	Flagellar basal body rod protein FlgC
COG1559	D	Cell division protein YceG, involved in septum cleavage
COG1560	I	Lauroyl/myristoyl acyltransferase
COG1561	S	Uncharacterized conserved protein YicC, UPF0701 family
COG1562	I	Phytoene/squalene synthetase
COG1563	R	Uncharacterized MnhB-related membrane protein
COG1564	H	Thiamine pyrophosphokinase
COG1565	R	SAM-dependent methyltransferase, MidA family
COG1566	V	Multidrug resistance efflux pump
COG1567	V	CRISPR/Cas system CSM-associated protein Csm4, group 5 of RAMP superfamily
COG1568	R	Predicted methyltransferase
COG1569	R	Predicted nucleic acid-binding protein, contains PIN domain
COG1570	L	Exonuclease VII, large subunit
COG1571	J	tRNA(Ile2) C34 agmatinyltransferase TiaS
COG1572	O	Serine protease, subtilase family
COG1573	L	Uracil-DNA glycosylase
COG1574	R	Predicted amidohydrolase YtcJ
COG1575	H	1,4-dihydroxy-2-naphthoate octaprenyltransferase
COG1576	J	23S rRNA pseudoU1915 N3-methylase RlmH
COG1577	I	Mevalonate kinase
COG1578	S	Uncharacterized conserved protein, contains ATP-grasp and redox domains
COG1579	R	Predicted nucleic acid-binding protein, contains Zn-ribbon domain
COG1580	N	Flagellar basal body-associated protein FliL
COG1581	K	Archaeal DNA-binding protein
COG1582	R	Uncharacterized protein YlzI, FlbEa/FlbD family
COG1583	V	CRISPR/Cas system endoribonuclease Cas6, RAMP superfamily
COG1584	C	Succinate-acetate transporter protein
COG1585	O	Membrane protein implicated in regulation of membrane protease activity
COG1586	E	S-adenosylmethionine decarboxylase or arginine decarboxylase
COG1587	H	Uroporphyrinogen-III synthase
COG1588	J	RNase P/RNase MRP subunit p29
COG1589	D	Cell division septal protein FtsQ
COG1590	J	tRNA(Phe) wybutosine-synthesizing methylase Tyw3
COG1591	L	Holliday junction resolvase, archaeal type
COG1592	C	Rubrerythrin
COG1593	G	TRAP-type C4-dicarboxylate transport system, large permease component
COG1594	K	DNA-directed RNA polymerase, subunit M/Transcription elongation factor TFIIS
COG1595	K	DNA-directed RNA polymerase specialized sigma subunit, sigma24 family
COG1596	M	Periplasmic protein involved in polysaccharide export, contains SLBB domain of the beta-grasp fold
COG1597	IR	Diacylglycerol kinase family enzyme
COG1598	V	Predicted nuclease of the RNAse H fold, HicB family
COG1599	L	ssDNA-binding replication factor A, large subunit
COG1600	J	Epoxyqueuosine reductase QueG (queuosine biosynthesis)
COG1601	J	Translation initiation factor 2, beta subunit (eIF-2beta)/eIF-5 N-terminal domain
COG1602	S	Uncharacterized protein
COG1603	J	RNase P/RNase MRP subunit p30
COG1604	V	CRISPR/Cas system CMR subunit Cmr6, Cas7 group, RAMP superfamily
COG1605	E	Chorismate mutase
COG1606	R	ATP-utilizing enzyme, PP-loop superfamily
COG1607	I	Acyl-CoA hydrolase
COG1608	I	Isopentenyl phosphate kinase
COG1609	K	DNA-binding transcriptional regulator, LacI/PurR family
COG1610	S	Uncharacterized conserved protein YqeY
COG1611	R	Predicted Rossmann fold nucleotide-binding protein
COG1612	H	Heme A synthase
COG1613	P	ABC-type sulfate transport system, periplasmic component
COG1614	C	CO dehydrogenase/acetyl-CoA synthase beta subunit
COG1615	S	Uncharacterized membrane protein, UPF0182 family
COG1617	J	tRNA threonylcarbamoyladenosine modification (KEOPS) complex, Cgi121 subunit
COG1618	F	Nucleoside-triphosphatase THEP1
COG1619	M	Muramoyltetrapeptide carboxypeptidase LdcA (peptidoglycan recycling)
COG1620	C	L-lactate permease
COG1621	G	Sucrose-6-phosphate hydrolase SacC, GH32 family
COG1622	C	Heme/copper-type cytochrome/quinol oxidase, subunit 2
COG1623	T	Diadenylate cyclase (c-di-AMP synthetase), DNA integrity scanning protein DisA
COG1624	T	Diadenylate cyclase (c-di-AMP synthetase), DisA_N domain
COG1625	C	Fe-S oxidoreductase, related to NifB/MoaA family
COG1626	G	Neutral trehalase
COG1627	S	Uncharacterized protein
COG1628	R	Endonuclease V homolog, UPF0215 family
COG1629	P	Outer membrane receptor proteins, mostly Fe transport
COG1630	L	NurA 5'-3' nuclease
COG1631	J	Ribosomal protein L44E
COG1632	J	Ribosomal protein L15E
COG1633	P	Rubrerythrin
COG1634	S	Uncharacterized Rossmann fold enzyme
COG1635	H	Archaeal ribulose 1,5-bisphosphate synthetase/yeast thiazole synthase
COG1636	R	Predicted ATPase, Adenine nucleotide alpha hydrolases (AANH) superfamily
COG1637	L	Endonuclease NucS, RecB family
COG1638	G	TRAP-type C4-dicarboxylate transport system, periplasmic component
COG1639	T	HD-like signal output (HDOD) domain, no enzymatic activity
COG1640	G	4-alpha-glucanotransferase
COG1641	S	Uncharacterized conserved protein, DUF111 family
COG1643	J	HrpA-like RNA helicase
COG1644	K	DNA-directed RNA polymerase, subunit N (RpoN/RPB10)
COG1645	R	Uncharacterized Zn-finger containing protein, UPF0148 family
COG1646	I	Heptaprenylglyceryl phosphate synthase
COG1647	Q	Esterase/lipase
COG1648	H	Siroheme synthase (precorrin-2 oxidase/ferrochelatase domain)
COG1649	S	Uncharacterized lipoprotein YddW, UPF0748 family
COG1650	J	D-tyrosyl-tRNA(Tyr) deacylase
COG1651	O	Protein-disulfide isomerase
COG1652	S	Nucleoid-associated protein YgaU, contains BON and LysM domains
COG1653	G	ABC-type glycerol-3-phosphate transport system, periplasmic component
COG1654	K	Biotin operon repressor
COG1655	S	Uncharacterized protein, DUF2225 family
COG1656	S	Uncharacterized conserved protein, contains PIN domain
COG1657	I	Squalene cyclase
COG1658	J	5S rRNA maturation endonuclease (Ribonuclease M5), contains TOPRIM domain
COG1659	S	Uncharacterized protein, linocin/CFP29 family
COG1660	T	RNase adaptor protein for sRNA GlmZ degradation, contains a P-loop ATPase domain
COG1661	R	Predicted DNA-binding protein with PD1-like DNA-binding motif
COG1662	X	Transposase and inactivated derivatives, IS1 family
COG1663	M	Tetraacyldisaccharide-1-P 4'-kinase
COG1664	Z	Cytoskeletal protein CcmA, bactofilin family
COG1665	R	Predicted nucleotidyltransferase
COG1666	S	Uncharacterized conserved protein YajQ, UPF0234 family
COG1667	S	Uncharacterized protein
COG1668	CP	ABC-type Na+ efflux pump, permease component
COG1669	R	Predicted nucleotidyltransferase
COG1670	JO	Protein N-acetyltransferase, RimJ/RimL family
COG1671	S	Uncharacterized conserved protein YaiI, UPF0178 family
COG1672	R	Predicted ATPase, archaeal AAA+ ATPase superfamily
COG1673	R	Predicted RNA-binding protein, contains PUA-like EVE domain
COG1674	D	DNA segregation ATPase FtsK/SpoIIIE and related proteins
COG1675	K	Transcription initiation factor IIE, alpha subunit
COG1676	J	tRNA splicing endonuclease
COG1677	N	Flagellar hook-basal body complex protein FliE
COG1678	K	Putative transcriptional regulator, AlgH/UPF0301 family
COG1679	C	Predicted aconitase
COG1680	V	CubicO group peptidase, beta-lactamase class C family
COG1681	N	Archaellin (archaeal flagellin)
COG1682	GM	ABC-type polysaccharide/polyol phosphate export permease
COG1683	S	Uncharacterized conserved protein YbbK, DUF523 family
COG1684	N	Flagellar biosynthesis protein FliR
COG1685	E	Archaeal shikimate kinase
COG1686	M	D-alanyl-D-alanine carboxypeptidase
COG1687	E	Branched-chain amino acid transport protein AzlD
COG1688	V	CRISPR/Cas system-associated protein Cas5, RAMP superfamily
COG1689	S	Uncharacterized protein
COG1690	J	RNA-splicing ligase RtcB, repairs tRNA damage
COG1691	F	NCAIR mutase (PurE)-related protein
COG1692	R	Calcineurin-like phosphoesterase
COG1693	K	Repressor of nif and glnA expression
COG1694	V	NTP pyrophosphatase, house-cleaning of non-canonical NTPs
COG1695	K	DNA-binding transcriptional regulator, PadR family
COG1696	M	D-alanyl-lipoteichoic acid acyltransferase DltB, MBOAT superfamily
COG1697	L	DNA topoisomerase VI, subunit A
COG1698	S	Uncharacterized protein, UPF0147 family
COG1699	N	Flagellar assembly factor FliW
COG1700	V	Predicted component of virus defense system, contains PD-(D/E)xK nuclease domain, DUF524
COG1701	H	Archaeal phosphopantothenate synthetase
COG1702	T	Phosphate starvation-inducible protein PhoH, predicted ATPase
COG1703	O	Putative periplasmic protein kinase ArgK or related GTPase of G3E family
COG1704	S	Uncharacterized conserved protein
COG1705	MN	Flagellum-specific peptidoglycan hydrolase FlgJ
COG1706	N	Flagellar basal body P-ring protein FlgI
COG1707	R	Uncharacterized protein, contains ACT and thioredoxin-like domains
COG1708	R	Predicted nucleotidyltransferase
COG1709	K	Predicted transcriptional regulator
COG1710	S	Uncharacterized protein
COG1711	L	DNA replication initiation complex subunit, GINS family
COG1712	R	Predicted dinucleotide-utilizing enzyme
COG1713	R	HD superfamily phosphohydrolase YqeK (fused to NMNAT in mycoplasms)
COG1714	S	Uncharacterized membrane protein YckC, RDD family
COG1715	V	Restriction endonuclease Mrr
COG1716	T	Forkhead associated (FHA) domain, binds pSer, pThr, pTyr
COG1717	J	Ribosomal protein L32E
COG1718	T	Serine/threonine-protein kinase RIO1
COG1719	R	Predicted hydrocarbon binding protein, contains 4VR domain
COG1720	J	tRNA (Thr-GGU) A37 N-methylase
COG1721	S	Uncharacterized conserved protein, DUF58 family, contains vWF domain
COG1722	L	Exonuclease VII small subunit
COG1723	S	Uncharacterized protein, Rmd1/YagE family
COG1724	R	Predicted RNA binding protein YcfA, dsRBD-like fold, HicA-like mRNA interferase family
COG1725	K	DNA-binding transcriptional regulator YhcF, GntR family
COG1726	C	Na+-transporting NADH:ubiquinone oxidoreductase, subunit NqrA
COG1727	J	Ribosomal protein L18E
COG1728	S	Uncharacterized protein YaaR, TM1646/DUF327 family
COG1729	R	Periplasmic TolA-binding protein (function unknown)
COG1730	O	Prefoldin subunit 5
COG1731	H	Archaeal riboflavin synthase
COG1732	M	Periplasmic glycine betaine/choline-binding (lipo)protein of an ABC-type transport system (osmoprotectant binding protein)
COG1733	K	DNA-binding transcriptional regulator, HxlR family
COG1734	J	RNA polymerase-binding transcription factor DksA
COG1735	R	Predicted metal-dependent hydrolase, phosphotriesterase family
COG1736	J	Diphthamide synthase subunit DPH2
COG1737	K	DNA-binding transcriptional regulator, MurR/RpiR family, contains HTH and SIS domains
COG1738	S	Uncharacterized PurR-regulated membrane protein YhhQ, DUF165 family
COG1739	R	Putative translation regulator, IMPACT (imprinted ancient) protein family
COG1740	C	Ni,Fe-hydrogenase I small subunit
COG1741	R	Redox-sensitive bicupin YhaK, pirin superfamily
COG1742	R	Uncharacterized inner membrane protein YnfA, drug/metabolite transporter superfamily
COG1743	L	Adenine-specific DNA methylase, contains a Zn-ribbon domain
COG1744	M	Basic membrane lipoprotein Med, periplasmic binding protein (PBP1-ABC) superfamily
COG1745	S	Uncharacterized protein
COG1746	J	tRNA nucleotidyltransferase (CCA-adding enzyme)
COG1747	S	Uncharacterized N-terminal domain of the transcription elongation factor GreA
COG1748	E	Saccharopine dehydrogenase, NADP-dependent
COG1749	N	Flagellar hook protein FlgE
COG1750	R	Predicted archaeal serine protease, S18 family
COG1751	S	Uncharacterized protein
COG1752	R	Predicted acylesterase/phospholipase RssA, containd patatin domain
COG1753	V	Predicted antitoxin, CopG family
COG1754	S	Uncharacterized C-terminal domain of topoisomerase IA
COG1755	S	Uncharacterized protein YpbQ, isoprenylcysteine carboxyl methyltransferase (ICMT) family
COG1756	J	rRNA pseudouridine-1189 N-methylase Emg1, Nep1/Mra1 family
COG1757	C	Na+/H+ antiporter NhaC
COG1758	K	DNA-directed RNA polymerase, subunit K/omega
COG1759	F	5-formaminoimidazole-4-carboxamide-1-beta-D-ribofuranosyl 5'-monophosphate synthetase (purine biosynthesis)
COG1760	E	L-serine deaminase
COG1761	K	DNA-directed RNA polymerase, subunit L
COG1762	GT	Phosphotransferase system mannitol/fructose-specific IIA domain (Ntr-type)
COG1763	H	Molybdopterin-guanine dinucleotide biosynthesis protein
COG1764	V	Organic hydroperoxide reductase OsmC/OhrA
COG1765	R	Uncharacterized OsmC-related protein
COG1766	NU	Flagellar biosynthesis/type III secretory pathway M-ring protein FliF/YscJ
COG1767	H	Triphosphoribosyl-dephospho-CoA synthetase
COG1768	R	Predicted phosphohydrolase
COG1769	V	CRISPR/Cas system CMR-associated protein Cmr3, group 5 of RAMP superfamily
COG1770	E	Protease II
COG1771	S	Uncharacterized protein, contains N-terminal Zn-finger domain
COG1772	S	Uncharacterized protein
COG1773	C	Rubredoxin
COG1774	T	Cell fate regulator YaaT, PSP1 superfamily (controls sporulation, competence, biofilm development)
COG1775	Q	Benzoyl-CoA reductase/2-hydroxyglutaryl-CoA dehydratase subunit, BcrC/BadD/HgdB
COG1776	T	Chemotaxis protein CheY-P-specific phosphatase CheC
COG1777	K	Predicted transcriptional regulator
COG1778	MR	3-deoxy-D-manno-octulosonate 8-phosphate phosphatase KdsC and related HAD superfamily phosphatases
COG1779	R	C4-type Zn-finger protein
COG1780	F	Protein involved in ribonucleotide reduction
COG1781	F	Aspartate carbamoyltransferase, regulatory subunit
COG1782	R	Predicted metal-dependent RNase, contains metallo-beta-lactamase and KH domains
COG1783	X	Phage terminase large subunit
COG1784	R	TctA family transporter
COG1785	PR	Alkaline phosphatase
COG1786	R	Swiveling domain associated with predicted aconitase
COG1787	V	Endonuclease, HJR/Mrr/RecB family
COG1788	I	Acyl CoA:acetate/3-ketoacid CoA transferase, alpha subunit
COG1790	S	Uncharacterized protein
COG1791	E	Acireductone dioxygenase (methionine salvage), cupin superfamily
COG1792	D	Cell shape-determining protein MreC
COG1793	L	ATP-dependent DNA ligase
COG1794	M	Aspartate/glutamate racemase
COG1795	C	Formaldehyde-activating enzyme nesessary for methanogenesis
COG1796	L	DNA polymerase/3'-5' exonuclease PolX
COG1797	H	Cobyrinic acid a,c-diamide synthase
COG1798	J	Diphthamide biosynthesis methyltransferase
COG1799	D	FtsZ-interacting cell division protein YlmF
COG1800	R	Predicted transglutaminase-like protease
COG1801	S	Uncharacterized conserved protein YecE, DUF72 family
COG1802	K	DNA-binding transcriptional regulator, GntR family
COG1803	G	Methylglyoxal synthase
COG1804	I	Crotonobetainyl-CoA:carnitine CoA-transferase CaiB and related acyl-CoA transferases
COG1805	C	Na+-transporting NADH:ubiquinone oxidoreductase, subunit NqrB
COG1806	T	Regulator of PEP synthase PpsR, kinase-PPPase family (combines ADP:protein kinase and phosphorylase activities)
COG1807	M	4-amino-4-deoxy-L-arabinose transferase or related glycosyltransferase of PMT family
COG1808	S	Uncharacterized membrane protein
COG1809	H	Phosphosulfolactate synthase, CoM biosynthesis protein A
COG1810	S	Uncharacterized protein
COG1811	S	Uncharacterized membrane protein YqgA, affects biofilm formation
COG1812	H	Archaeal S-adenosylmethionine synthetase
COG1813	J	Archaeal ribosome-binding protein aMBF1, putative translation factor, contains Zn-ribbon and HTH domains
COG1814	P	Predicted Fe2+/Mn2+ transporter, VIT1/CCC1 family
COG1815	N	Flagellar basal body rod protein FlgB
COG1816	F	Adenosine deaminase
COG1817	R	Predicted glycosyltransferase
COG1818	J	tRNA(Ser,Leu) C12 N-acetylase TAN1, contains THUMP domain
COG1819	G	UDP:flavonoid glycosyltransferase YjiC, YdhE family
COG1820	G	N-acetylglucosamine-6-phosphate deacetylase
COG1821	R	Predicted ATP-dependent carboligase, ATP-grasp superfamily
COG1822	S	Uncharacterized membrane protein
COG1823	E	L-cystine uptake protein TcyP, sodium:dicarboxylate symporter family
COG1824	P	Permease, similar to cation transporters
COG1825	J	Ribosomal protein L25 (general stress protein Ctc)
COG1826	U	Sec-independent protein translocase protein TatA
COG1827	KH	Transcriptional regulator of NAD metabolism, contains HTH and 3H domains
COG1828	F	Phosphoribosylformylglycinamidine (FGAM) synthase, PurS component
COG1829	H	Archaeal pantoate kinase
COG1830	G	Fructose-bisphosphate aldolase class Ia, DhnA family
COG1831	R	Predicted metal-dependent hydrolase, urease superfamily
COG1832	R	Predicted CoA-binding protein
COG1833	R	Uri superfamily endonuclease
COG1834	E	N-Dimethylarginine dimethylaminohydrolase
COG1835	M	Peptidoglycan/LPS O-acetylase OafA/YrhL, contains acyltransferase and SGNH-hydrolase domains
COG1836	S	Uncharacterized membrane protein
COG1837	R	Predicted RNA-binding protein YlqC, contains KH domain, UPF0109 family
COG1838	C	Tartrate dehydratase beta subunit/Fumarate hydratase class I, C-terminal domain
COG1839	F	Adenosine/AMP kinase
COG1840	P	ABC-type Fe3+ transport system, periplasmic component
COG1841	J	Ribosomal protein L30/L7E
COG1842	KT	Phage shock protein A
COG1843	N	Flagellar hook assembly protein FlgD
COG1844	S	Uncharacterized protein
COG1845	C	Heme/copper-type cytochrome/quinol oxidase, subunit 3
COG1846	K	DNA-binding transcriptional regulator, MarR family
COG1847	R	Predicted RNA-binding protein Jag, conains KH and R3H domains
COG1848	R	Predicted nucleic acid-binding protein, contains PIN domain
COG1849	S	Uncharacterized protein
COG1850	G	Ribulose 1,5-bisphosphate carboxylase, large subunit, or a RuBisCO-like protein
COG1851	S	Uncharacterized protein, UPF0128 family
COG1852	S	Uncharacterized protein
COG1853	C	NADH-FMN oxidoreductase RutF, flavin reductase (DIM6/NTAB) family
COG1854	T	S-ribosylhomocysteine lyase LuxS, autoinducer biosynthesis
COG1855	R	Predicted ATPase, PilT family
COG1856	R	Uncharacterized protein, radical SAM superfamily
COG1857	V	CRISPR/Cas system-associated protein Cas7, RAMP superfamily
COG1858	O	Cytochrome c peroxidase
COG1859	J	RNA:NAD 2'-phosphotransferase, TPT1/KptA family
COG1860	FL	Uncharacterized conserved protein, UPF0179 family
COG1861	M	Spore coat polysaccharide biosynthesis protein SpsF, cytidylyltransferase family
COG1862	U	Preprotein translocase subunit YajC
COG1863	P	Multisubunit Na+/H+ antiporter, MnhE subunit
COG1864	F	DNA/RNA endonuclease G, NUC1
COG1865	H	Adenosylcobinamide amidohydrolase
COG1866	C	Phosphoenolpyruvate carboxykinase, ATP-dependent
COG1867	J	tRNA G26 N,N-dimethylase Trm1
COG1868	N	Flagellar motor switch protein FliM
COG1869	G	D-ribose pyranose/furanose isomerase RbsD
COG1871	NT	Chemotaxis receptor (MCP) glutamine deamidase CheD
COG1872	S	Uncharacterized conserved protein YggU, UPF0235/DUF167 family
COG1873	R	Sporulation protein YlmC, PRC-barrel domain family
COG1874	G	Beta-galactosidase GanA
COG1875	R	Predicted ribonuclease YlaK, contains NYN-type RNase and PhoH-family ATPase domains
COG1876	M	LD-carboxypeptidase LdcB, LAS superfamily
COG1877	G	Trehalose-6-phosphatase
COG1878	E	Kynurenine formamidase
COG1879	G	ABC-type sugar transport system, periplasmic component, contains N-terminal xre family HTH domain
COG1880	C	CO dehydrogenase/acetyl-CoA synthase epsilon subunit
COG1881	R	Uncharacterized conserved protein, phosphatidylethanolamine-binding protein (PEBP) family
COG1882	C	Pyruvate-formate lyase
COG1883	C	Na+-transporting methylmalonyl-CoA/oxaloacetate decarboxylase, beta subunit
COG1884	I	Methylmalonyl-CoA mutase, N-terminal domain/subunit
COG1885	S	Uncharacterized protein, UPF0212 family
COG1886	NU	Flagellar motor switch/type III secretory pathway protein FliN
COG1887	MI	CDP-glycerol glycerophosphotransferase, TagB/SpsB family
COG1888	S	Uncharacterized protein
COG1889	J	Fibrillarin-like rRNA methylase
COG1890	J	Ribosomal protein S3AE
COG1891	S	Uncharacterized protein, UPF0264 family
COG1892	G	Phosphoenolpyruvate carboxylase
COG1893	H	Ketopantoate reductase
COG1894	C	NADH:ubiquinone oxidoreductase, NADH-binding 51 kD subunit (chain F)
COG1895	S	Uncharacterized protein, contains HEPN domain, UPF0332 family
COG1896	FR	5'-deoxynucleotidase YfbR and related HD superfamily hydrolases
COG1897	E	Homoserine trans-succinylase
COG1898	M	dTDP-4-dehydrorhamnose 3,5-epimerase or related enzyme
COG1899	OJ	Deoxyhypusine synthase
COG1900	S	Uncharacterized conserved protein, DUF39 family
COG1901	J	tRNA pseudouridine-54 N-methylase
COG1902	C	2,4-dienoyl-CoA reductase or related NADH-dependent reductase, Old Yellow Enzyme (OYE) family
COG1903	H	Cobalamin biosynthesis protein CbiD
COG1904	G	Glucuronate isomerase
COG1905	C	NADH:ubiquinone oxidoreductase 24 kD subunit (chain E)
COG1906	S	Uncharacterized protein
COG1907	R	Predicted archaeal sugar kinase
COG1908	C	Coenzyme F420-reducing hydrogenase, delta subunit
COG1909	S	Uncharacterized protein, UPF0218 family
COG1910	P	Periplasmic molybdate-binding protein/domain
COG1911	J	Ribosomal protein L30E
COG1912	H	S-adenosylmethionine hydrolase (SAM-hydroxide adenosyltransferase)
COG1913	R	Predicted Zn-dependent protease
COG1914	P	Mn2+ and Fe2+ transporters of the NRAMP family
COG1915	S	Uncharacterized conserved protein, contains Saccharopine dehydrogenase N-terminal (SDHN) domain
COG1916	S	Pheromone shutdown protein TraB, contains GTxH motif (function unknown)
COG1917	R	Cupin domain protein related to quercetin dioxygenase
COG1918	P	Fe2+ transport system protein FeoA
COG1920	H	2-phospho-L-lactate guanylyltransferase, coenzyme F420 biosynthesis enzyme, CobY/MobA/RfbA family
COG1921	J	Seryl-tRNA(Sec) selenium transferase
COG1922	M	UDP-N-acetyl-D-mannosaminuronic acid transferase, WecB/TagA/CpsF family
COG1923	T	sRNA-binding regulator protein Hfq
COG1924	I	Activator of 2-hydroxyglutaryl-CoA dehydratase (HSP70-class ATPase domain)
COG1925	TG	Phosphotransferase system, HPr and related phosphotransfer proteins
COG1926	R	Predicted phosphoribosyltransferase
COG1927	C	F420-dependent methylenetetrahydromethanopterin dehydrogenase
COG1928	O	Dolichyl-phosphate-mannose--protein O-mannosyl transferase
COG1929	G	Glycerate kinase
COG1930	P	ABC-type cobalt transport system, periplasmic component
COG1931	R	Predicted RNA binding protein with dsRBD fold, UPF0201 family
COG1932	HE	Phosphoserine aminotransferase
COG1933	L	Archaeal DNA polymerase II, large subunit
COG1934	M	Lipopolysaccharide export system protein LptA
COG1935	S	Uncharacterized protein
COG1936	F	Broad-specificity NMP kinase
COG1937	K	DNA-binding transcriptional regulator, FrmR family
COG1938	R	Predicted ATP-dependent carboligase, ATP-grasp superfamily
COG1939	J	23S rRNA maturation mini-RNase III
COG1940	KG	Sugar kinase of the NBD/HSP70 family, may contain an N-terminal HTH domain
COG1941	C	Coenzyme F420-reducing hydrogenase, gamma subunit
COG1942	Q	Phenylpyruvate tautomerase PptA, 4-oxalocrotonate tautomerase family
COG1943	X	REP element-mobilizing transposase RayT
COG1944	J	Ribosomal protein S12 methylthiotransferase accessory factor YcaO
COG1945	E	Pyruvoyl-dependent arginine decarboxylase (PvlArgDC)
COG1946	I	Acyl-CoA thioesterase
COG1947	I	4-diphosphocytidyl-2C-methyl-D-erythritol kinase
COG1948	L	ERCC4-type nuclease
COG1949	A	Oligoribonuclease (3'-5' exoribonuclease)
COG1950	S	Uncharacterized membrane protein YvlD, DUF360 family
COG1951	C	Tartrate dehydratase alpha subunit/Fumarate hydratase class I, N-terminal domain
COG1952	U	Preprotein translocase subunit SecB
COG1953	FH	Cytosine/uracil/thiamine/allantoin permease
COG1954	K	Glycerol-3-phosphate responsive antiterminator (mRNA-binding)
COG1955	N	Archaellum biogenesis protein FlaJ, TadC family
COG1956	VT	GAF domain-containing protein, putative methionine-R-sulfoxide reductase
COG1957	F	Inosine-uridine nucleoside N-ribohydrolase
COG1958	K	Small nuclear ribonucleoprotein (snRNP) homolog
COG1959	K	DNA-binding transcriptional regulator, IscR family
COG1960	I	Acyl-CoA dehydrogenase related to the alkylation response protein AidB
COG1961	L	Site-specific DNA recombinase related to the DNA invertase Pin
COG1962	H	Tetrahydromethanopterin S-methyltransferase, subunit H
COG1963	R	Acid phosphatase family membrane protein YuiD
COG1964	R	Uncharacterized Fe-S cluster-containing enzyme, radical SAM superfamily
COG1965	P	Iron-binding protein CyaY, frataxin homolog
COG1966	T	Carbon starvation protein CstA
COG1967	S	Uncharacterized membrane protein
COG1968	I	Undecaprenyl pyrophosphate phosphatase UppP
COG1969	C	Ni,Fe-hydrogenase I cytochrome b subunit
COG1970	M	Large-conductance mechanosensitive channel
COG1971	P	Putative Mn2+ efflux pump MntP
COG1972	F	Nucleoside permease NupC
COG1973	O	Hydrogenase maturation factor HypE
COG1974	KT	SOS-response transcriptional repressor LexA (RecA-mediated autopeptidase)
COG1975	O	Xanthine and CO dehydrogenase maturation factor, XdhC/CoxF family
COG1976	J	Translation initiation factor 6 (eIF-6)
COG1977	H	Molybdopterin converting factor, small subunit
COG1978	R	Predicted RNase H-related nuclease YkuK, DUF458 family
COG1979	C	Alcohol dehydrogenase YqhD, Fe-dependent ADH family
COG1980	G	Archaeal fructose 1,6-bisphosphatase
COG1981	S	Uncharacterized membrane protein
COG1982	E	Arginine/lysine/ornithine decarboxylase
COG1983	KT	Phage shock protein PspC (stress-responsive transcriptional regulator)
COG1984	E	Allophanate hydrolase subunit 2
COG1985	H	Pyrimidine reductase, riboflavin biosynthesis
COG1986	FV	Non-canonical (house-cleaning) NTP pyrophosphatase, all-alpha NTP-PPase family
COG1987	N	Flagellar biosynthesis protein FliQ
COG1988	R	Membrane-bound metal-dependent hydrolase YbcI, DUF457 family
COG1989	NU	Prepilin signal peptidase PulO (type II secretory pathway) or related peptidase
COG1990	J	Peptidyl-tRNA hydrolase
COG1991	S	Uncharacterized protein, UPF0333 family
COG1992	R	Predicted transcriptional regulator fused phosphomethylpyrimidine kinase (thiamin biosynthesis)
COG1993	T	PII-like signaling protein
COG1994	O	Zn-dependent protease (includes SpoIVFB)
COG1995	H	4-hydroxy-L-threonine phosphate dehydrogenase PdxA
COG1996	K	DNA-directed RNA polymerase, subunit RPC12/RpoP, contains C4-type Zn-finger
COG1997	J	Ribosomal protein L37AE/L43A
COG1998	J	Ribosomal protein S27AE
COG1999	O	Cytochrome oxidase Cu insertion factor, SCO1/SenC/PrrC family
COG2000	R	Uncharacterized Fe-S cluster-containing protein
COG2001	J	MraZ, DNA-binding transcriptional regulator and inhibitor of RsmH methyltransferase activity
COG2002	KV	Bifunctional DNA-binding transcriptional regulator of stationary/sporulation/toxin gene expression and antitoxin component of the YhaV-PrlF toxin-antitoxin module
COG2003	L	DNA repair protein RadC, contains a helix-hairpin-helix DNA-binding motif
COG2004	J	Ribosomal protein S24E
COG2005	K	DNA-binding transcriptional regulator ModE (molybdenum-dependent)
COG2006	S	Uncharacterized conserved protein, DUF362 family
COG2007	J	Ribosomal protein S8E
COG2008	E	Threonine aldolase
COG2009	C	Succinate dehydrogenase/fumarate reductase, cytochrome b subunit
COG2010	C	Cytochrome c, mono- and diheme variants
COG2011	E	ABC-type methionine transport system, permease component
COG2012	K	DNA-directed RNA polymerase, subunit H, RpoH/RPB5
COG2013	S	Uncharacterized conserved protein, AIM24 family
COG2014	S	Uncharacterized conserved protein, contains DUF4213 and DUF364 domains
COG2015	Q	Alkyl sulfatase BDS1 and related hydrolases, metallo-beta-lactamase superfamily
COG2016	J	Predicted ribosome-associated RNA-binding protein Tma20, contains PUA domain
COG2017	G	Galactose mutarotase or related enzyme
COG2018	T	Predicted regulator of Ras-like GTPase activity, Roadblock/LC7/MglB family
COG2019	F	Archaeal adenylate kinase
COG2020	O	Protein-S-isoprenylcysteine O-methyltransferase Ste14
COG2021	E	Homoserine acetyltransferase
COG2022	H	Thiamin biosynthesis thiazole synthase ThiGH, ThiG subunit
COG2023	J	RNase P subunit RPR2
COG2024	J	O-phosphoseryl-tRNA(Cys) synthetase
COG2025	C	Electron transfer flavoprotein, alpha subunit
COG2026	V	mRNA-degrading endonuclease RelE, toxin component of the RelBE toxin-antitoxin system
COG2027	M	D-alanyl-D-alanine carboxypeptidase
COG2028	S	Uncharacterized protein
COG2029	S	Uncharacterized protein
COG2030	I	Acyl dehydratase
COG2031	I	Short chain fatty acids transporter
COG2032	P	Cu/Zn superoxide dismutase
COG2033	C	Desulfoferrodoxin, superoxide reductase-like (SORL) domain
COG2034	S	Uncharacterized membrane protein
COG2035	S	Uncharacterized membrane protein
COG2036	B	Archaeal histone H3/H4
COG2037	C	Formylmethanofuran:tetrahydromethanopterin formyltransferase
COG2038	H	NaMN:DMB phosphoribosyltransferase
COG2039	O	Pyrrolidone-carboxylate peptidase (N-terminal pyroglutamyl peptidase)
COG2040	E	Homocysteine/selenocysteine methylase (S-methylmethionine-dependent)
COG2041	C	Periplasmic DMSO/TMAO reductase YedYZ, molybdopterin-dependent catalytic subunit
COG2042	J	Ribosome biogenesis protein Tsr3 (rRNA maturation)
COG2043	S	Uncharacterized conserved protein, DUF169 family
COG2044	R	Predicted peroxiredoxin
COG2045	HR	Phosphosulfolactate phosphohydrolase or related enzyme
COG2046	P	ATP sulfurylase (sulfate adenylyltransferase)
COG2047	R	Proteasome assembly chaperone (PAC2) family protein
COG2048	C	Heterodisulfide reductase, subunit B
COG2049	E	Allophanate hydrolase subunit 1
COG2050	Q	Acyl-coenzyme A thioesterase PaaI, contains HGG motif
COG2051	J	Ribosomal protein S27E
COG2052	M	Regulator of extracellular matrix RemA, YlzA/DUF370 family
COG2053	J	Ribosomal protein S28E/S33
COG2054	R	Uncharacterized archaeal kinase related to aspartokinase
COG2055	C	Malate/lactate/ureidoglycolate dehydrogenase, LDH2 family
COG2056	E	Predicted histidine transporter YuiF, NhaC family
COG2057	I	Acyl CoA:acetate/3-ketoacid CoA transferase, beta subunit
COG2058	J	Ribosomal protein L12E/L44/L45/RPP1/RPP2
COG2059	P	Chromate transport protein ChrA
COG2060	P	K+-transporting ATPase, A chain
COG2061	R	Uncharacterized conserved protein, contains ACT domain
COG2062	T	Phosphohistidine phosphatase SixA
COG2063	N	Flagellar basal body L-ring protein FlgH
COG2064	W	Pilus assembly protein TadC
COG2065	F	Pyrimidine operon attenuation protein/uracil phosphoribosyltransferase
COG2066	E	Glutaminase
COG2067	I	Long-chain fatty acid transport protein
COG2068	H	CTP:molybdopterin cytidylyltransferase MocA
COG2069	C	CO dehydrogenase/acetyl-CoA synthase delta subunit (corrinoid Fe-S protein)
COG2070	R	NAD(P)H-dependent flavin oxidoreductase YrpB, nitropropane dioxygenase family
COG2071	E	Gamma-glutamyl-gamma-aminobutyrate hydrolase PuuD (putrescine degradation), contains GATase1-like domain
COG2072	P	Predicted flavoprotein CzcO associated with the cation diffusion facilitator CzcD
COG2073	H	Cobalamin biosynthesis protein CbiG
COG2074	G	2-phosphoglycerate kinase
COG2075	J	Ribosomal protein L24E
COG2076	V	Multidrug transporter EmrE and related cation transporters
COG2077	O	Peroxiredoxin
COG2078	S	Uncharacterized conserved protein, AMMECR1 domain
COG2079	G	2-methylcitrate dehydratase PrpD
COG2080	C	Aerobic-type carbon monoxide dehydrogenase, small subunit, CoxS/CutS family
COG2081	R	Predicted flavoprotein YhiN
COG2082	H	Precorrin isomerase
COG2083	S	Uncharacterized protein, UPF0216 family
COG2084	I	3-hydroxyisobutyrate dehydrogenase or related beta-hydroxyacid dehydrogenase
COG2085	R	Predicted dinucleotide-binding enzyme
COG2086	C	Electron transfer flavoprotein, alpha and beta subunits
COG2087	H	Adenosyl cobinamide kinase/adenosyl cobinamide phosphate guanylyltransferase
COG2088	D	DNA-binding protein SpoVG, cell septation regulator
COG2089	M	Sialic acid synthase SpsE, contains C-terminal SAF domain
COG2090	S	Uncharacterized protein
COG2091	H	Phosphopantetheinyl transferase
COG2092	J	Translation elongation factor EF-1beta
COG2093	K	RNA polymerase subunit RPABC4/transcription elongation factor Spt4
COG2094	L	3-methyladenine DNA glycosylase Mpg
COG2095	E	Small neutral amino acid transporter SnatA, MarC family
COG2096	H	Cob(I)alamin adenosyltransferase
COG2097	J	Ribosomal protein L31E
COG2098	S	Uncharacterized protein
COG2099	H	Precorrin-6x reductase
COG2100	R	Uncharacterized Fe-S cluster-containing enzyme, radical SAM superfamily
COG2101	K	TATA-box binding protein (TBP), component of TFIID and TFIIIB
COG2102	J	Diphthamide synthase (EF-2-diphthine--ammonia ligase)
COG2103	M	N-acetylmuramic acid 6-phosphate (MurNAc-6-P) etherase
COG2104	H	Sulfur carrier protein ThiS (thiamine biosynthesis)
COG2105	R	Uncharacterized conserved protein YtfP, gamma-glutamylcyclotransferase (GGCT)/AIG2-like family
COG2106	R	Predicted RNA methylase MTH1, SPOUT superfamily
COG2107	R	Predicted periplasmic solute-binding protein
COG2108	S	Uncharacterized conserved protein related to pyruvate formate-lyase activating enzyme
COG2109	H	ATP:corrinoid adenosyltransferase
COG2110	J	O-acetyl-ADP-ribose deacetylase (regulator of RNase III), contains Macro domain
COG2111	P	Multisubunit Na+/H+ antiporter, MnhB subunit
COG2112	T	Predicted Ser/Thr protein kinase
COG2113	E	ABC-type proline/glycine betaine transport system, periplasmic component
COG2114	T	Adenylate cyclase, class 3
COG2115	G	Xylose isomerase
COG2116	P	Formate/nitrite transporter FocA, FNT family
COG2117	J	Predicted subunit of tRNA(5-methylaminomethyl-2-thiouridylate) methyltransferase, contains the PP-loop ATPase domain
COG2118	R	DNA-binding TFAR19-related protein, PDSD5 family
COG2119	R	Putative Ca2+/H+ antiporter, TMEM165/GDT1 family
COG2120	G	N-acetylglucosaminyl deacetylase, LmbE family
COG2121	S	Uncharacterized conserved protein, lysophospholipid acyltransferase (LPLAT) superfamily
COG2122	S	Uncharacterized protein, UPF0280 family, ApbE superfamily
COG2123	J	Exosome complex RNA-binding protein Rrp42, RNase PH superfamily
COG2124	QV	Cytochrome P450
COG2125	J	Ribosomal protein S6E (S10)
COG2126	J	Ribosomal protein L37E
COG2127	O	ATP-dependent Clp protease adapter protein ClpS
COG2128	P	Alkylhydroperoxidase family enzyme, contains CxxC motif
COG2129	R	Predicted phosphoesterase, related to the Icc protein
COG2130	QR	NADPH-dependent curcumin reductase CurA
COG2131	F	Deoxycytidylate deaminase
COG2132	DPM	Multicopper oxidase with three cupredoxin domains (includes cell division protein FtsP and spore coat protein CotA)
COG2133	G	Glucose/arabinose dehydrogenase, beta-propeller fold
COG2134	I	CDP-diacylglycerol pyrophosphatase
COG2135	O	Putative SOS response-associated peptidase YedK
COG2136	J	rRNA maturation protein Rpf1, contains Brix/IMP4 (anticodon-binding) domain
COG2137	O	SOS response regulatory protein OraA/RecX, interacts with RecA
COG2138	H	Sirohydrochlorin ferrochelatase
COG2139	J	Ribosomal protein L21E
COG2140	G	Oxalate decarboxylase/archaeal phosphoglucose isomerase, cupin superfamily
COG2141	HR	Flavin-dependent oxidoreductase, luciferase family (includes alkanesulfonate monooxygenase SsuD and methylene tetrahydromethanopterin reductase)
COG2142	C	Succinate dehydrogenase, hydrophobic anchor subunit
COG2143	O	Thioredoxin-related protein
COG2144	R	Selenophosphate synthetase-related protein
COG2145	H	Hydroxyethylthiazole kinase, sugar kinase family
COG2146	PQ	Ferredoxin subunit of nitrite reductase or a ring-hydroxylating dioxygenase
COG2147	J	Ribosomal protein L19E
COG2148	M	Sugar transferase involved in LPS biosynthesis (colanic, teichoic acid)
COG2149	S	Uncharacterized membrane protein YidH, DUF202 family
COG2150	R	Predicted regulator of amino acid metabolism, contains ACT domain
COG2151	O	Metal-sulfur cluster biosynthetic enzyme
COG2152	G	Predicted glycosyl hydrolase, GH43/DUF377 family
COG2153	R	Predicted N-acyltransferase, GNAT family
COG2154	H	Pterin-4a-carbinolamine dehydratase
COG2155	S	Uncharacterized membrane protein YuzA, DUF378 family
COG2156	P	K+-transporting ATPase, c chain
COG2157	J	Ribosomal protein L20A (L18A)
COG2158	R	Uncharacterized protein, contains a Zn-finger-like domain
COG2159	R	Predicted metal-dependent hydrolase, TIM-barrel fold
COG2160	G	L-arabinose isomerase
COG2161	V	Antitoxin component YafN of the YafNO toxin-antitoxin module, PHD/YefM family
COG2162	Q	Arylamine N-acetyltransferase
COG2163	J	Ribosomal protein L14E/L6E/L27E
COG2164	S	Uncharacterized protein
COG2165	NUW	Type II secretory pathway, pseudopilin PulG
COG2166	O	Sulfur transfer protein SufE, Fe-S center assembly
COG2167	J	Ribosomal protein L39E
[truncated: 2,632 more rows]
